# Supplementary material for: Association Mapping of Candidate Genes Associated with Iron and Zinc Content in Rice (Oryza sativa L.) Grains
Source: Genes (Basel). 2023 Sep 18;14(9):1815. doi: 10.3390/genes14091815 (PMC10530939; doi:10.3390/genes14091815)
Supplement: Supplementary file 1 [file genes-14-01815-s001.zip]

Archive with 6 entries (6 files):
- Table S1 List of rice accessions used in the study.xlsx
- Table S2 Summary of obtained Quality Control (QC Material T18106QC).xlsx
- Table S3 Descriptive statistics of Fe and Zn contents in grains of the rice acc.xlsx
- Table S4 SNPs density of chromosome based on GBS.xlsx
- Table S5 Candidate genes identified.xlsx
- Table S6 Genes expression across rice grain related tissues.xlsx
