# Supplementary material for: Association Mapping of Candidate Genes Associated with Iron and Zinc Content in Rice (Oryza sativa L.) Grains
Source: Genes (Basel). 2023 Sep 18;14(9):1815. doi: 10.3390/genes14091815 (PMC10530939; doi:10.3390/genes14091815)
Supplement: Supplementary file 1 [file genes-14-01815-s001.zip › Table S1 List of rice accessions used in the study.xlsx]

## Sheet: Лист1
Table S1. List of rice accessions used in the study
N°	Genotype name	Source/program	N°	Genotype name	Source/program
1	Komboka	IRRI-Burundi	44	ARICA2	AfricaRice
2	IR64	IRRI-Burundi	45	NL19	AfricaRice
3	IBEI6	AfricaRice	46	NL14	AfricaRice
4	GIZA128	IRRI-Burundi	47	NL17	AfricaRice
5	Nipponbare	IRRI-Burundi	48	D20-ARS-3-2	AfricaRice
6	Jasmine	IRRI-Burundi	49	IR96279-33-3-1-2	IRRI-Burundi
7	NL59	AfricaRice	50	ARS134-B-1-1-5-B	AfricaRice
8	FKR	AfricaRice	51	Orylux7-1	AfricaRice
9	08FAN10	IRRI-Burundi	52	WAHX14N-926	AfricaRice
10	WAB2066-TGR2	AfricaRice	53	MR254	AfricaRice
11	WAB2066-TGR3	AfricaRice	54	Golmy	AfricaRice
12	IR99084-B-B-13	INERA-DRC	55	ARS848-15-3-2-4	AfricaRice
13	IR127229	IRRI-Burundi	56	IR93348:32-B-15-3-B-B-B-1	IRRI-Burundi
14	IR106172-78 :1-B-B	INERA-DRC	57	ARS168-3-B-1-B	AfricaRice
15	ARS848-15-3-2-3	AfricaRice	58	IR88638	IRRI-Burundi
16	IR106364-B-B-CNUS	INERA-DRC	59	ARICA12	AfricaRice
17	ARS844-24-10-2-B	AfricaRice	60	ARICA3	AfricaRice
18	ARS168-1-B-3-B	AfricaRice	61	IR64-sub-1	IRRI-Burundi
19	ARS851-1-3	AfricaRice	62	HHZSAL6	AfricaRice
20	IR87638-10-2-2-4	INERA-DRC	63	ARS755-3-3-1-B	AfricaRice
21	IR98419-B-B-11	INERA-DRC	64	ARS134-B-1-1-5	AfricaRice
22	IR97071-24-1-1-1	INERA-DRC	65	IR990-48-B-B-12	IRRI-Burundi
23	ARS803-4-5-4-3	AfricaRice	66	IR64-biofortified	IRRI-Burundi
24	IR93856-23-1-1-1	INERA-DRC	67	IR107015-37	IRRI-Burundi
25	ARS790-5-11-1-1	AfricaRice	68	ARS79-5-11-11	AfricaRice
26	IR17015-6-5-3-B1	INERA-DRC	69	V18/RRS126-48-1-13-2	AfricaRice
27	IR106359-B-18-5	INERA-DRC	70	Orylux11	AfricaRice
28	IR95624-B-138-3	INERA-DRC	71	ARS134-B-B-B	AfricaRice
29	IR13A461	IRRI-Burundi	72	Magoti	Local landrace
30	Mugwiza	IRRI-Burundi	73	Runingu	Local landrace
31	Vuninzara	IRRI-Burundi	74	ARS169-2-B-3-B	AfricaRice
32	IR97045-24-1-1-1	IRRI-Burundi	75	ARS134-B-1-1-4	AfricaRice
33	Kigoma	Local landrace	76	IR82574/643-1-2	IRRI-Burundi
34	Makasane	IRRI-Burundi	77	Orylux5	AfricaRice
35	Rukaramu	Local landrace	78	SAHEL210	AfricaRice
36	Musesekara	IRRI-Burundi	79	IR841	IRRI-Burundi
37	Yasho-Yasho	Local landrace	80	ARS39-145/EP-3	AfricaRice
38	Kasozi	IRRI-Burundi	81	ARS101-4-B-1-1-B	AfricaRice
39	IR7525	IRRI-Burundi	82	ARS101-4-B-1-3	AfricaRice
40	Orylux7	AfricaRice	83	NERICA-L-19-Sab-1	AfricaRice
41	ART29	INERA-DRC	84	ARS756-1-1-3-B-2-2	AfricaRice
42	Sipi	INERA-DRC	85	ARS563-425-1-B-2-3	AfricaRice
43	CRS36	IRRI-Kenya
