# Supplementary material for: Association Mapping of Candidate Genes Associated with Iron and Zinc Content in Rice (Oryza sativa L.) Grains
Source: Genes (Basel). 2023 Sep 18;14(9):1815. doi: 10.3390/genes14091815 (PMC10530939; doi:10.3390/genes14091815)
Supplement: Supplementary file 1 [file genes-14-01815-s001.zip › Table S2 Summary of obtained Quality Control (QC Material T18106QC).xlsx]

## Sheet: Лист1
Table S2. Summary of obtained Quality Control (QC Material T18106QC)
Qc data	Fe (mg/100g) *2.01 mg/100g; **1.60-2.42 mg/100g	Zn (mg/100g) *3.14 mg/100g; **2.54-3.73 mg/100g
Batch 1	2.12	3.08
Batch 2	2.11	3.24
Batch3	1.83	2.89
Batch4	2.15	2.94
Batch 5	1.94	2.55
