# Supplementary material for: Association Mapping of Candidate Genes Associated with Iron and Zinc Content in Rice (Oryza sativa L.) Grains
Source: Genes (Basel). 2023 Sep 18;14(9):1815. doi: 10.3390/genes14091815 (PMC10530939; doi:10.3390/genes14091815)
Supplement: Supplementary file 1 [file genes-14-01815-s001.zip › Table S3 Descriptive statistics of Fe and Zn contents in grains of the rice acc.xlsx]

## Sheet: Лист1
Table S3. Descriptive statistics of Fe and Zn contents in grains of the rice accessions
Trait	Mean ± SD (mg/100g)	Range (mg/100g)	Median (mg/100g)	Mode (mg/100g)
Fe	2.58±1.31	0.95-8.68	2.2	1.61 and 1.66
Zn	2.18±0.35	2.03-2.34	2.16	2.09
