# Supplementary material for: Association Mapping of Candidate Genes Associated with Iron and Zinc Content in Rice (Oryza sativa L.) Grains
Source: Genes (Basel). 2023 Sep 18;14(9):1815. doi: 10.3390/genes14091815 (PMC10530939; doi:10.3390/genes14091815)
Supplement: Supplementary file 1 [file genes-14-01815-s001.zip › Table S4 SNPs density of chromosome based on GBS.xlsx]

## Sheet: Лист1
Table S4. SNPs density of chromosome based on GBS
Chromosome	Length(bp)	SNP	Density(Mb)
Chr01	43166467	1018	42.4
Chr02	35880116	895	40.09
Chr03	36190712	790	45.81
Chr04	35289647	914	38.61
Chr05	29840269	593	50.32
Chr06	31007247	596	52.03
Chr07	29542077	648	45.59
Chr08	28309384	643	44.03
Chr09	22369061	571	39.18
Chr10	23158805	386	60
Chr11	28877908	651	44.36
Chr12	27521303	674	40.83
Average	3.18753e+07	1289.08	45.76
Total	43225920	8379	51.59
