# Supplementary material for: Association Mapping of Candidate Genes Associated with Iron and Zinc Content in Rice (Oryza sativa L.) Grains
Source: Genes (Basel). 2023 Sep 18;14(9):1815. doi: 10.3390/genes14091815 (PMC10530939; doi:10.3390/genes14091815)
Supplement: Supplementary file 1 [file genes-14-01815-s001.zip › Table S5 Candidate genes identified.xlsx]

## Sheet: Sheet1
Trait	SNP	Chr	Position (bp)	candidate gene	Start Pos	End Pos	Distance(Kb)	Annotation
Fe	S1_34232231	1	34232231	LOC_Os01g58540	33832160	33833139	399.092	expressed protein
Fe	S1_34232231	1	34232231	LOC_Os01g58550	33837388	33838996	393.235	methyladenine glycosylase, putative, expressed
Fe	S1_34232231	1	34232231	LOC_Os01g58560	33846851	33849031	383.2	transposon protein, putative, unclassified
Fe	S1_34232231	1	34232231	LOC_Os01g58570	33853459	33858009	374.222	retrotransposon protein, putative, Ty3-gypsy subclass, expressed
Fe	S1_34232231	1	34232231	LOC_Os01g58580	33869142	33871840	360.391	ICE-like protease p20 domain containing protein, putative, expressed
Fe	S1_34232231	1	34232231	LOC_Os01g58590	33876599	33877057	355.174	expressed protein
Fe	S1_34232231	1	34232231	LOC_Os01g58600	33882081	33882290	349.941	expressed protein
Fe	S1_34232231	1	34232231	LOC_Os01g58610	33884920	33887413	344.818	phosphoglycerate kinase protein, putative, expressed
Fe	S1_34232231	1	34232231	LOC_Os01g58620	33890098	33891727	340.504	expressed protein
Fe	S1_34232231	1	34232231	LOC_Os01g58630	33893707	33895999	336.232	pentatricopeptide repeat, putative, expressed
Fe	S1_34232231	1	34232231	LOC_Os01g58640	33897216	33904518	327.713	nucleotide pyrophosphatase/phosphodiesterase, putative, expressed
Fe	S1_34232231	1	34232231	LOC_Os01g58650	33906370	33909592	322.639	LTPL35 - Protease inhibitor/seed storage/LTP family protein precursor, putative
Fe	S1_34232231	1	34232231	LOC_Os01g58660	33911298	33911989	320.242	LTPL29 - Protease inhibitor/seed storage/LTP family protein precursor, expressed
Fe	S1_34232231	1	34232231	LOC_Os01g58670	33914207	33918435	313.796	expressed protein
Fe	S1_34232231	1	34232231	LOC_Os01g58680	33919393	33924664	307.567	apurinic endonuclease-redox protein, putative, expressed
Fe	S1_34232231	1	34232231	LOC_Os01g58690	33926609	33929814	302.417	endonuclease/exonuclease/phosphatase family domain containing protein, expressed
Fe	S1_34232231	1	34232231	LOC_Os01g58700	33930169	33932942	299.289	expressed protein
Fe	S1_34232231	1	34232231	LOC_Os01g58710	33937751	33942999	289.232	retrotransposon protein, putative, Ty3-gypsy subclass, expressed
Fe	S1_34232231	1	34232231	LOC_Os01g58720	33943577	33946609	285.622	retrotransposon protein, putative, Ty3-gypsy subclass, expressed
Fe	S1_34232231	1	34232231	LOC_Os01g58730	33949387	33951631	280.6	glycosyl hydrolases family 17, putative, expressed
Fe	S1_34232231	1	34232231	LOC_Os01g58740	33952187	33956129	276.102	glycerol-3-phosphate dehydrogenase, putative, expressed
Fe	S1_34232231	1	34232231	LOC_Os01g58750	33956754	33960102	272.129	expressed protein
Fe	S1_34232231	1	34232231	LOC_Os01g58754	33960314	33961061	271.17	expressed protein
Fe	S1_34232231	1	34232231	LOC_Os01g58760	33962625	33963552	268.679	bZIP transcription factor domain containing protein, expressed
Fe	S1_34232231	1	34232231	LOC_Os01g58770	33967897	33968265	263.966	expressed protein
Fe	S1_34232231	1	34232231	LOC_Os01g58780	33968738	33970811	261.42	zinc finger, C3HC4 type domain containing protein, expressed
Fe	S1_34232231	1	34232231	LOC_Os01g58790	33971187	33976470	255.761	GHMP kinases ATP-binding protein, putative, expressed
Fe	S1_34232231	1	34232231	LOC_Os01g58800	33976537	33977326	254.905	expressed protein
Fe	S1_34232231	1	34232231	LOC_Os01g58810	33980148	33983735	248.496	retrotransposon protein, putative, Ty1-copia subclass, expressed
Fe	S1_34232231	1	34232231	LOC_Os01g58820	33985019	33988756	243.475	retrotransposon protein, putative, Ty1-copia subclass, expressed
Fe	S1_34232231	1	34232231	LOC_Os01g58830	33992269	33994188	238.043	transposon protein, putative, unclassified, expressed
Fe	S1_34232231	1	34232231	LOC_Os01g58850	33997100	33998320	233.911	circadian clock coupling factor-related, putative, expressed
Fe	S1_34232231	1	34232231	LOC_Os01g58860	34003664	34006460	225.771	auxin efflux carrier component, putative, expressed
Fe	S1_34232231	1	34232231	LOC_Os01g58870	34017875	34018960	213.271	domain of unknown function, DUF250 domain containing protein, expressed
Fe	S1_34232231	1	34232231	LOC_Os01g58880	34022154	34022465	209.766	expressed protein
Fe	S1_34232231	1	34232231	LOC_Os01g58890	34033158	34034940	197.291	cysteine proteinase inhibitor precursor protein, putative, expressed
Fe	S1_34232231	1	34232231	LOC_Os01g58910	34043140	34045426	186.805	auxin-induced protein 5NG4, putative, expressed
Fe	S1_34232231	1	34232231	LOC_Os01g58920	34051207	34060334	171.897	retrotransposon protein, putative, Ty3-gypsy subclass, expressed
Fe	S1_34232231	1	34232231	LOC_Os01g58930	34068804	34069061	163.17	hypothetical protein
Fe	S1_34232231	1	34232231	LOC_Os01g58950	34074828	34076357	155.874	cytochrome P450, putative, expressed
Fe	S1_34232231	1	34232231	LOC_Os01g58960	34084757	34086514	145.717	cytochrome P450, putative, expressed
Fe	S1_34232231	1	34232231	LOC_Os01g58970	34089461	34091401	140.83	cytochrome P450, putative, expressed
Fe	S1_34232231	1	34232231	LOC_Os01g58980	34093678	34094148	138.083	hypothetical protein
Fe	S1_34232231	1	34232231	LOC_Os01g58990	34094609	34096144	136.087	cytochrome P450, putative, expressed
Fe	S1_34232231	1	34232231	LOC_Os01g59000	34099444	34101175	131.056	cytochrome P450, putative, expressed
Fe	S1_34232231	1	34232231	LOC_Os01g59009	34113009	34114318	117.913	expressed protein
Fe	S1_34232231	1	34232231	LOC_Os01g59020	34115002	34116761	115.47	cytochrome P450, putative, expressed
Fe	S1_34232231	1	34232231	LOC_Os01g59030	34117533	34117871	114.36	expressed protein
Fe	S1_34232231	1	34232231	LOC_Os01g59040	34121229	34125325	106.906	expressed protein
Fe	S1_34232231	1	34232231	LOC_Os01g59050	34131829	34133381	98.85	cytochrome P450, putative, expressed
Fe	S1_34232231	1	34232231	LOC_Os01g59060	34133777	34135646	96.585	50S ribosomal protein, putative, expressed
Fe	S1_34232231	1	34232231	LOC_Os01g59070	34135802	34137584	94.647	expressed protein
Fe	S1_34232231	1	34232231	LOC_Os01g59080	34138326	34139709	92.522	expressed protein
Fe	S1_34232231	1	34232231	LOC_Os01g59090	34139768	34141215	91.016	thylakoid lumenal 20 kDa protein, putative, expressed
Fe	S1_34232231	1	34232231	LOC_Os01g59100	34141403	34145203	87.028	cytokinin-N-glucosyltransferase 1, putative, expressed
Fe	S1_34232231	1	34232231	LOC_Os01g59110	34146161	34149193	83.038	indole-3-acetate beta-glucosyltransferase, putative, expressed
Fe	S1_34232231	1	34232231	LOC_Os01g59120	34149431	34152417	79.814	cyclin, putative, expressed
Fe	S1_34232231	1	34232231	LOC_Os01g59130	34155411	34160139	72.092	proline-rich family protein, putative, expressed
Fe	S1_34232231	1	34232231	LOC_Os01g59140	34163519	34166383	65.848	DNA-directed RNA polymerases I, II, and III subunit RPABC1, putative, expressed
Fe	S1_34232231	1	34232231	LOC_Os01g59150	34168057	34171810	60.421	tubulin/FtsZ domain containing protein, putative, expressed
Fe	S1_34232231	1	34232231	LOC_Os01g59160	34175921	34179798	52.433	UBA/TS-N domain containing protein, expressed
Fe	S1_34232231	1	34232231	LOC_Os01g59170	34180683	34180994	51.237	hypothetical protein
Fe	S1_34232231	1	34232231	LOC_Os01g59180	34182291	34186865	45.366	OsFBX27 - F-box domain containing protein, expressed
Fe	S1_34232231	1	34232231	LOC_Os01g59190	34192980	34194169	38.062	expressed protein
Fe	S1_34232231	1	34232231	LOC_Os01g59200	34201519	34202743	29.488	DUF617 domain containing protein, expressed
Fe	S1_34232231	1	34232231	LOC_Os01g59210	34205236	34205826	26.405	retrotransposon protein, putative, unclassified
Fe	S1_34232231	1	34232231	LOC_Os01g59220	34207948	34215178	17.053	retrotransposon protein, putative, unclassified, expressed
Fe	S1_34232231	1	34232231	LOC_Os01g59230	34232026	34243093	-	retrotransposon protein, putative, unclassified, expressed
Fe	S1_34232231	1	34232231	LOC_Os01g59240	34244660	34244896	-12.429	expressed protein
Fe	S1_34232231	1	34232231	LOC_Os01g59250	34246251	34249623	-14.02	expressed protein
Fe	S1_34232231	1	34232231	LOC_Os01g59260	34250215	34253502	-17.984	transposon protein, putative, CACTA, En/Spm sub-class, expressed
Fe	S1_34232231	1	34232231	LOC_Os01g59265	34259135	34259790	-26.904	expressed protein
Fe	S1_34232231	1	34232231	LOC_Os01g59280	34268684	34272420	-36.453	retrotransposon protein, putative, unclassified
Fe	S1_34232231	1	34232231	LOC_Os01g59290	34274750	34275298	-42.519	hypothetical protein
Fe	S1_34232231	1	34232231	LOC_Os01g59300	34277161	34280811	-44.93	expressed protein
Fe	S1_34232231	1	34232231	LOC_Os01g59310	34282564	34282908	-50.333	expressed protein
Fe	S1_34232231	1	34232231	LOC_Os01g59320	34293077	34295574	-60.846	expressed protein
Fe	S1_34232231	1	34232231	LOC_Os01g59340	34295721	34305980	-63.49	dihydropyrimidinase, putative, expressed
Fe	S1_34232231	1	34232231	LOC_Os01g59350	34306514	34313319	-74.283	transcription factor, putative, expressed
Fe	S1_34232231	1	34232231	LOC_Os01g59360	34325310	34328118	-93.079	CAMK_CAMK_like.10 - CAMK includes calcium/calmodulin depedent protein kinases, expressed
Fe	S1_34232231	1	34232231	LOC_Os01g59370	34336293	34337371	-104.062	expressed protein
Fe	S1_34232231	1	34232231	LOC_Os01g59390	34343540	34344620	-111.309	expressed protein
Fe	S1_34232231	1	34232231	LOC_Os01g59400	34351380	34351859	-119.149	expressed protein
Fe	S1_34232231	1	34232231	LOC_Os01g59410	34356640	34357450	-124.409	VQ motif family protein, expressed
Fe	S1_34232231	1	34232231	LOC_Os01g59420	34364097	34367572	-131.866	expressed protein
Fe	S1_34232231	1	34232231	LOC_Os01g59430	34375858	34376421	-143.627	expressed protein
Fe	S1_34232231	1	34232231	LOC_Os01g59440	34380060	34383084	-147.829	BRASSINOSTEROID INSENSITIVE 1-associated receptor kinase 1 precursor, putative, expressed
Fe	S1_34232231	1	34232231	LOC_Os01g59450	34385726	34389406	-153.495	ZOS1-13 - C2H2 zinc finger protein, expressed
Fe	S1_34232231	1	34232231	LOC_Os01g59460	34397304	34397591	-165.073	expressed protein
Fe	S1_34232231	1	34232231	LOC_Os01g59470	34398430	34400141	-166.199	expressed protein
Fe	S1_34232231	1	34232231	LOC_Os01g59480	34401712	34403106	-169.481	expressed protein
Fe	S1_34232231	1	34232231	LOC_Os01g59490	34406376	34409218	-174.145	FAD dependent oxidoreductase domain containing protein, expressed
Fe	S1_34232231	1	34232231	LOC_Os01g59500	34409226	34412582	-176.995	U3 small nucleolar RNA-associated protein 11, putative, expressed
Fe	S1_34232231	1	34232231	LOC_Os01g59510	34412853	34416988	-180.622	chloroplast ribonuclease III domain protein, putative, expressed
Fe	S1_34232231	1	34232231	LOC_Os01g59520	34417077	34420330	-184.846	cupin, RmlC-type, putative, expressed
Fe	S1_34232231	1	34232231	LOC_Os01g59530	34420990	34423678	-188.759	OsCML1 - Calmodulin-related calcium sensor protein, expressed
Fe	S1_34232231	1	34232231	LOC_Os01g59540	34425818	34427049	-193.587	GRF zinc finger family protein
Fe	S1_34232231	1	34232231	LOC_Os01g59550	34427712	34436315	-195.481	senescence-induced receptor-like serine/threonine-protein kinase precursor, putative, expressed
Fe	S1_34232231	1	34232231	LOC_Os01g59560	34437262	34444377	-205.031	protein kinase domain containing protein, expressed
Fe	S1_34232231	1	34232231	LOC_Os01g59570	34445743	34454439	-213.512	senescence-induced receptor-like serine/threonine-protein kinase precursor, putative, expressed
Fe	S1_34232231	1	34232231	LOC_Os01g59580	34458723	34466010	-226.492	retrotransposon protein, putative, unclassified, expressed
Fe	S1_34232231	1	34232231	LOC_Os01g59600	34471020	34475523	-238.789	peptidase, T1 family, putative, expressed
Fe	S1_34232231	1	34232231	LOC_Os01g59610	34476321	34477238	-244.09	KAZ1 - Kazal-type serine protease inhibitor precursor, expressed
Fe	S1_34232231	1	34232231	LOC_Os01g59620	34480551	34484984	-248.32	histone-lysine N-methyltransferase, H3 lysine-9 specific SUVH1, putative, expressed
Fe	S1_34232231	1	34232231	LOC_Os01g59630	34485206	34489811	-252.975	exostosin family domain containing protein, expressed
Fe	S1_34232231	1	34232231	LOC_Os01g59640	34490805	34492696	-258.574	no apical meristem protein, putative, expressed
Fe	S1_34232231	1	34232231	LOC_Os01g59660	34508454	34512781	-276.223	MYB family transcription factor, putative, expressed
Fe	S1_34232231	1	34232231	LOC_Os01g59670	34514117	34520887	-281.886	expressed protein
Fe	S1_34232231	1	34232231	LOC_Os01g59680	34524498	34526616	-292.267	NHL25, putative, expressed
Fe	S1_34232231	1	34232231	LOC_Os01g59690	34531768	34533771	-299.537	OsFBX28 - F-box domain containing protein, expressed
Fe	S1_34232231	1	34232231	LOC_Os01g59700	34536873	34537446	-304.642	expressed protein
Fe	S1_34232231	1	34232231	LOC_Os01g59710	34545973	34547639	-313.742	expressed protein
Fe	S1_34232231	1	34232231	LOC_Os01g59720	34547777	34549353	-315.546	expressed protein
Fe	S1_34232231	1	34232231	LOC_Os01g59730	34550353	34552638	-318.122	ribosomal protein L7Ae, putative, expressed
Fe	S1_34232231	1	34232231	LOC_Os01g59740	34558207	34559935	-325.976	expressed protein
Fe	S1_34232231	1	34232231	LOC_Os01g59750	34560664	34564311	-328.433	histidine triad family protein, putative, expressed
Fe	S1_34232231	1	34232231	LOC_Os01g59760	34565292	34568290	-333.061	bZIP transcription factor, putative, expressed
Fe	S1_34232231	1	34232231	LOC_Os01g59770	34570109	34570420	-337.878	expressed protein
Fe	S1_34232231	1	34232231	LOC_Os01g59780	34574832	34577603	-342.601	AP2 domain containing protein, expressed
Fe	S1_34232231	1	34232231	LOC_Os01g59790	34580803	34584323	-348.572	ADP-ribosylation factor, putative, expressed
Fe	S1_34232231	1	34232231	LOC_Os01g59800	34583515	34587110	-351.284	EAP30/Vps36 family domain containing protein, expressed
Fe	S1_34232231	1	34232231	LOC_Os01g59819	34588827	34602432	-356.596	Os1bglu2 - beta-glucosidase homologue, similar to G. max isohydroxyurate hydrolase, expressed
Fe	S1_34232231	1	34232231	LOC_Os01g59840	34605755	34610973	-373.524	Os1bglu3 - beta-glucosidase homologue, similar to G. max isohydroxyurate hydrolase, expressed
Fe	S1_34232231	1	34232231	LOC_Os01g59850	34612587	34619005	-380.356	GTPase-activating protein, putative, expressed
Fe	S1_34232231	1	34232231	LOC_Os01g59860	34620233	34623931	-388.002	expressed protein
Fe	S1_34232231	1	34232231	LOC_Os01g59870	34626184	34629997	-393.953	LTPL65 - Protease inhibitor/seed storage/LTP family protein precursor, expressed
Fe	S1_34232231	1	34232231	LOC_Os01g59880	34629359	34635205	-397.128	inositol-1, 4, 5-trisphosphate 5-phosphatase, putative, expressed
Fe	S11_2567279	11	2567279	LOC_Os11g05010	2168337	2171238	396.041	heavy-metal-associated domain-containing protein, putative, expressed
Fe	S11_2567279	11	2567279	LOC_Os11g05020	2177140	2177719	389.56	expressed protein
Fe	S11_2567279	11	2567279	LOC_Os11g05030	2179733	2183221	384.058	expressed protein
Fe	S11_2567279	11	2567279	LOC_Os11g05040	2201274	2203448	363.831	transposon protein, putative, unclassified
Fe	S11_2567279	11	2567279	LOC_Os11g05050	2204509	2207566	359.713	stem-specific protein TSJT1, putative, expressed
Fe	S11_2567279	11	2567279	LOC_Os11g05060	2212491	2214420	352.859	expressed protein
Fe	S11_2567279	11	2567279	LOC_Os11g05070	2217645	2220748	346.531	sodium/calcium exchanger protein, putative, expressed
Fe	S11_2567279	11	2567279	LOC_Os11g05080	2224748	2229065	338.214	powdery mildew resistant protein 5, putative, expressed
Fe	S11_2567279	11	2567279	LOC_Os11g05090	2229805	2233943	333.336	peptidyl-prolyl isomerase, putative, expressed
Fe	S11_2567279	11	2567279	LOC_Os11g05100	2234578	2239102	328.177	nucleolar GTPase, putative, expressed
Fe	S11_2567279	11	2567279	LOC_Os11g05110	2239210	2243604	323.675	pyruvate kinase, putative, expressed
Fe	S11_2567279	11	2567279	LOC_Os11g05120	2245045	2247217	320.062	expressed protein
Fe	S11_2567279	11	2567279	LOC_Os11g05130	2247706	2256169	311.11	PHD-finger family protein, expressed
Fe	S11_2567279	11	2567279	LOC_Os11g05140	2257203	2261147	306.132	expressed protein
Fe	S11_2567279	11	2567279	LOC_Os11g05150	2264498	2265400	301.879	hydroxyproline-rich glycoprotein family protein, putative, expressed
Fe	S11_2567279	11	2567279	LOC_Os11g05160	2271006	2274083	293.196	DNA binding protein, putative, expressed
Fe	S11_2567279	11	2567279	LOC_Os11g05170	2276387	2277132	290.147	expressed protein
Fe	S11_2567279	11	2567279	LOC_Os11g05180	2278748	2281615	285.664	expressed protein
Fe	S11_2567279	11	2567279	LOC_Os11g05190	2291323	2292599	274.68	phytosulfokines precursor, putative, expressed
Fe	S11_2567279	11	2567279	LOC_Os11g05200	2297696	2298427	268.852	zinc finger, C3HC4 type domain containing protein, expressed
Fe	S11_2567279	11	2567279	LOC_Os11g05210	2299832	2306760	260.519	retrotransposon protein, putative, unclassified, expressed
Fe	S11_2567279	11	2567279	LOC_Os11g05220	2310537	2316516	250.763	transposon protein, putative, unclassified, expressed
Fe	S11_2567279	11	2567279	LOC_Os11g05230	2318810	2319715	247.564	zinc finger, C3HC4 type domain containing protein, expressed
Fe	S11_2567279	11	2567279	LOC_Os11g05240	2321735	2323258	244.021	PAN domain-containing protein At5g03700 precursor, putative, expressed
Fe	S11_2567279	11	2567279	LOC_Os11g05250	2324858	2327517	239.762	hypothetical protein
Fe	S11_2567279	11	2567279	LOC_Os11g05260	2329958	2333267	234.012	phosphoglycerate mutase, putative, expressed
Fe	S11_2567279	11	2567279	LOC_Os11g05270	2335695	2336708	230.571	hypothetical protein
Fe	S11_2567279	11	2567279	LOC_Os11g05280	2339746	2340762	226.517	expressed protein
Fe	S11_2567279	11	2567279	LOC_Os11g05290	2343616	2344713	222.566	stress responsive A/B Barrel domain containing protein, expressed
Fe	S11_2567279	11	2567279	LOC_Os11g05300	2345511	2348240	219.039	RING-H2 finger protein, putative, expressed
Fe	S11_2567279	11	2567279	LOC_Os11g05310	2351077	2352007	215.272	expressed protein
Fe	S11_2567279	11	2567279	LOC_Os11g05320	2356476	2361247	206.032	AGC_PVPK_like_kin82y.1 - ACG kinases include homologs to PKA, PKG and PKC, expressed
Fe	S11_2567279	11	2567279	LOC_Os11g05340	2364489	2372136	195.143	transposon protein, putative, unclassified, expressed
Fe	S11_2567279	11	2567279	LOC_Os11g05350	2376009	2376482	190.797	expressed protein
Fe	S11_2567279	11	2567279	LOC_Os11g05360	2379139	2380413	186.866	RCLEA9 - Root cap and Late embryogenesis related family protein precursor, putative, expressed
Fe	S11_2567279	11	2567279	LOC_Os11g05370	2382184	2383220	184.059	60S ribosomal protein L26-1, putative, expressed
Fe	S11_2567279	11	2567279	LOC_Os11g05380	2390446	2392366	174.913	cytochrome P450, putative, expressed
Fe	S11_2567279	11	2567279	LOC_Os11g05390	2413596	2417533	149.746	transporter, major facilitator family, putative, expressed
Fe	S11_2567279	11	2567279	LOC_Os11g05394	2418477	2423363	143.916	nucampholin, putative, expressed
Fe	S11_2567279	11	2567279	LOC_Os11g05400	2423603	2426866	140.413	Ser/Thr protein phosphatase family protein, putative, expressed
Fe	S11_2567279	11	2567279	LOC_Os11g05410	2432934	2437032	130.247	Ser/Thr protein phosphatase family protein, putative, expressed
Fe	S11_2567279	11	2567279	LOC_Os11g05420	2437763	2439993	127.286	expressed protein
Fe	S11_2567279	11	2567279	LOC_Os11g05430	2442662	2443884	123.395	expressed protein
Fe	S11_2567279	11	2567279	LOC_Os11g05440	2445225	2445704	121.575	expressed protein
Fe	S11_2567279	11	2567279	LOC_Os11g05450	2448191	2448619	118.66	expressed protein
Fe	S11_2567279	11	2567279	LOC_Os11g05460	2449907	2451191	116.088	expressed protein
Fe	S11_2567279	11	2567279	LOC_Os11g05470	2452525	2454103	113.176	RCN1 Centroradialis-like1 homogous to TFL1 gene; contains Pfam profile PF01161: Phosphatidylethanolamine-binding protein, expressed
Fe	S11_2567279	11	2567279	LOC_Os11g05480	2462254	2468733	98.546	transcription factor, putative, expressed
Fe	S11_2567279	11	2567279	LOC_Os11g05490	2476655	2477465	89.814	expressed protein
Fe	S11_2567279	11	2567279	LOC_Os11g05494	2481614	2482156	85.123	expressed protein
Fe	S11_2567279	11	2567279	LOC_Os11g05500	2483978	2484217	83.062	conserved hypothetical protein
Fe	S11_2567279	11	2567279	LOC_Os11g05510	2488205	2488622	78.657	carbonic anhydrase family protein, putative, expressed
Fe	S11_2567279	11	2567279	LOC_Os11g05520	2489385	2489933	77.346	bifunctional monodehydroascorbate reductase and carbonic anhydrasenectarin-3 precursor, putative, expressed
Fe	S11_2567279	11	2567279	LOC_Os11g05530	2490667	2491745	75.534	expressed protein
Fe	S11_2567279	11	2567279	LOC_Os11g05540	2500432	2505233	62.046	rhoGAP domain containing protein, expressed
Fe	S11_2567279	11	2567279	LOC_Os11g05550	2506941	2508402	58.877	expressed protein
Fe	S11_2567279	11	2567279	LOC_Os11g05552	2512383	2517219	50.06	signal recognition particle 54 kDa protein, chloroplast precursor, putative, expressed
Fe	S11_2567279	11	2567279	LOC_Os11g05556	2517481	2521945	45.334	signal recognition particle 54 kDa protein, putative, expressed
Fe	S11_2567279	11	2567279	LOC_Os11g05562	2522183	2528177	39.102	40S ribosomal protein S25, putative, expressed
Fe	S11_2567279	11	2567279	LOC_Os11g05570	2529744	2532695	34.584	RNASEH2A - Putative ribonuclease H2 large subunit, expressed
Fe	S11_2567279	11	2567279	LOC_Os11g05580	2534539	2535915	31.364	expressed protein
Fe	S11_2567279	11	2567279	LOC_Os11g05590	2536922	2538283	28.996	expressed protein
Fe	S11_2567279	11	2567279	LOC_Os11g05600	2539888	2540403	26.876	DUF584 domain containing protein, putative, expressed
Fe	S11_2567279	11	2567279	LOC_Os11g05614	2550551	2553128	14.151	no apical meristem protein, putative, expressed
Fe	S11_2567279	11	2567279	LOC_Os11g05630	2554231	2554776	12.503	CBL-interacting protein kinase, putative, expressed
Fe	S11_2567279	11	2567279	LOC_Os11g05640	2560816	2563634	3.645	bZIP transcription factor domain containing protein, expressed
Fe	S11_2567279	11	2567279	LOC_Os11g05650	2565152	2568503	-1.224	mRNA-decapping enzyme, putative, expressed
Fe	S11_2567279	11	2567279	LOC_Os11g05660	2568971	2570391	-1.692	OsFBX396 - F-box domain containing protein, expressed
Fe	S11_2567279	11	2567279	LOC_Os11g05680	2577694	2578302	-10.415	expressed protein
Fe	S11_2567279	11	2567279	LOC_Os11g05690	2598116	2602747	-30.837	amino acid permease family protein, putative, expressed
Fe	S11_2567279	11	2567279	LOC_Os11g05700	2605745	2610544	-38.466	ABC transporter family protein, putative, expressed
Fe	S11_2567279	11	2567279	LOC_Os11g05710	2618360	2620543	-51.081	expressed protein
Fe	S11_2567279	11	2567279	LOC_Os11g05720	2621005	2623593	-53.726	retrotransposon protein, putative, unclassified, expressed
Fe	S11_2567279	11	2567279	LOC_Os11g05730	2625662	2626283	-58.383	histone H3, putative, expressed
Fe	S11_2567279	11	2567279	LOC_Os11g05740	2631707	2633563	-64.428	B3 DNA binding domain containing protein, expressed
Fe	S11_2567279	11	2567279	LOC_Os11g05750	2637437	2639101	-70.158	expressed protein
Fe	S11_2567279	11	2567279	LOC_Os11g05760	2640627	2646302	-73.348	OsProCP5 - Putative Lysosomal Pro-x Carboxypeptidase homologue, expressed
Fe	S11_2567279	11	2567279	LOC_Os11g05770	2659043	2660499	-91.764	DUF623 domain containing protein, expressed
Fe	S11_2567279	11	2567279	LOC_Os11g05780	2665214	2666529	-97.935	DUF623 domain containing protein, expressed
Fe	S11_2567279	11	2567279	LOC_Os11g05790	2677568	2679826	-110.289	expressed protein
Fe	S11_2567279	11	2567279	LOC_Os11g05800	2682643	2687848	-115.364	HVA22, putative, expressed
Fe	S11_2567279	11	2567279	LOC_Os11g05810	2687944	2689079	-120.665	expressed protein
Fe	S11_2567279	11	2567279	LOC_Os11g05820	2696427	2699725	-129.148	transposon protein, putative, Mutator sub-class, expressed
Fe	S11_2567279	11	2567279	LOC_Os11g05830	2708100	2708438	-140.821	expressed protein
Fe	S11_2567279	11	2567279	LOC_Os11g05840	2713009	2724275	-145.73	retrotransposon protein, putative, Ty1-copia subclass, expressed
Fe	S11_2567279	11	2567279	LOC_Os11g05850	2730143	2736649	-162.864	cyclin-T1-3, putative, expressed
Fe	S11_2567279	11	2567279	LOC_Os11g05860	2738389	2739467	-171.11	harpin-induced protein 1 domain containing protein, expressed
Fe	S11_2567279	11	2567279	LOC_Os11g05870	2746305	2749770	-179.026	harpin-induced protein 1 domain containing protein, expressed
Fe	S11_2567279	11	2567279	LOC_Os11g05880	2759755	2764984	-192.476	exo70 exocyst complex subunit, putative, expressed
Fe	S11_2567279	11	2567279	LOC_Os11g05890	2768716	2772021	-201.437	transposon protein, putative, CACTA, En/Spm sub-class, expressed
Fe	S11_2567279	11	2567279	LOC_Os11g05900	2774407	2777006	-207.128	transposon protein, putative, CACTA, En/Spm sub-class, expressed
Fe	S11_2567279	11	2567279	LOC_Os11g05910	2777113	2778107	-209.834	transposon protein, putative, CACTA, En/Spm sub-class
Fe	S11_2567279	11	2567279	LOC_Os11g05920	2779437	2784844	-212.158	transposon protein, putative, CACTA, En/Spm sub-class
Fe	S11_2567279	11	2567279	LOC_Os11g05930	2789002	2793735	-221.723	response regulator receiver domain containing protein, expressed
Fe	S11_2567279	11	2567279	LOC_Os11g05935	2794158	2794742	-226.879	mucin, putative, expressed
Fe	S11_2567279	11	2567279	LOC_Os11g05940	2798972	2802221	-231.693	expressed protein
Fe	S11_2567279	11	2567279	LOC_Os11g05950	2807608	2808358	-240.329	expressed protein
Fe	S11_2567279	11	2567279	LOC_Os11g05960	2809657	2809983	-242.378	expressed protein
Fe	S11_2567279	11	2567279	LOC_Os11g05970	2810922	2812403	-243.643	pyridine nucleotide-disulphide oxidoreductase family protein, putative, expressed
Fe	S11_2567279	11	2567279	LOC_Os11g05980	2814473	2817216	-247.194	tetratricopeptide-like helical, putative, expressed
Fe	S11_2567279	11	2567279	LOC_Os11g05990	2817601	2822373	-250.322	digalactosyldiacylglycerol synthase, chloroplast precursor, putative, expressed
Fe	S11_2567279	11	2567279	LOC_Os11g06000	2830521	2830990	-263.242	expressed protein
Fe	S11_2567279	11	2567279	LOC_Os11g06010	2831601	2837707	-264.322	helix-loop-helix DNA-binding protein, putative, expressed
Fe	S11_2567279	11	2567279	LOC_Os11g06020	2837990	2844518	-270.711	homeobox domain containing protein, expressed
Fe	S11_2567279	11	2567279	LOC_Os11g06030	2843836	2845605	-276.557	expressed protein
Fe	S11_2567279	11	2567279	LOC_Os11g06040	2862597	2868762	-295.318	PX domain containing protein, putative, expressed
Fe	S11_2567279	11	2567279	LOC_Os11g06050	2872904	2875780	-305.625	expressed protein
Fe	S11_2567279	11	2567279	LOC_Os11g06070	2894546	2896274	-327.267	expressed protein
Fe	S11_2567279	11	2567279	LOC_Os11g06080	2899318	2900701	-332.039	retrotransposon protein, putative, unclassified, expressed
Fe	S11_2567279	11	2567279	LOC_Os11g06090	2901584	2902156	-334.305	expressed protein
Fe	S11_2567279	11	2567279	LOC_Os11g06100	2905115	2905855	-337.836	carrier, putative, expressed
Fe	S11_2567279	11	2567279	LOC_Os11g06110	2907918	2909370	-340.639	carrier, putative, expressed
Fe	S11_2567279	11	2567279	LOC_Os11g06130	2909397	2918225	-342.118	PHD-finger family protein, expressed
Fe	S11_2567279	11	2567279	LOC_Os11g06140	2925595	2929173	-358.316	serine/threonine-protein kinase WNK4, putative, expressed
Fe	S11_2567279	11	2567279	LOC_Os11g06150	2932659	2933856	-365.38	basic proline-rich protein precursor, putative, expressed
Fe	S11_2567279	11	2567279	LOC_Os11g06170	2939742	2942834	-372.463	bZIP transcriptional activator RSG, putative, expressed
Fe	S11_2567279	11	2567279	LOC_Os11g06180	2950162	2952223	-382.883	nodulation-signaling pathway 2 protein, putative, expressed
Fe	S11_2567279	11	2567279	LOC_Os11g06190	2953069	2958811	-385.79	expressed protein
Fe	S11_2567279	11	2567279	LOC_Os11g06200	2961458	2965668	-394.179	expressed protein
Fe	S11_2567279	11	2567279	LOC_Os11g06210	2966226	2967707	-398.947	expressed protein
Zn	S3_14236041	3	14236041	LOC_Os03g25390	14513696	14518548	-277.655	novel plant SNARE 11, putative, expressed
Zn	S3_14236041	3	14236041	LOC_Os03g25394	14521128	14521646	-285.087	expressed protein
Zn	S3_14236041	3	14236041	LOC_Os03g25400	14526166	14530851	-290.125	kinase, putative, expressed
Zn	S3_14236041	3	14236041	LOC_Os03g25410	14530797	14531309	-294.756	expressed protein
Zn	S3_14236041	3	14236041	LOC_Os03g25420	14533792	14537193	-297.751	expressed protein
Zn	S3_14236041	3	14236041	LOC_Os03g25430	14538130	14539609	-302.089	transcription regulator, putative, expressed
Zn	S3_14236041	3	14236041	LOC_Os03g25434	14541025	14543164	-304.984	expressed protein
Zn	S3_14236041	3	14236041	LOC_Os03g25440	14543750	14544785	-307.709	expressed protein
Zn	S3_14236041	3	14236041	LOC_Os03g25450	14545715	14547929	-309.674	h/ACA ribonucleoprotein complex subunit 4, putative, expressed
Zn	S3_14236041	3	14236041	LOC_Os03g25460	14548905	14549608	-312.864	OsRCI2-4 - Putative low temperature and salt responsive protein, expressed
Zn	S3_14236041	3	14236041	LOC_Os03g25464	14550215	14551193	-314.174	hypothetical protein
Zn	S3_14236041	3	14236041	LOC_Os03g25470	14552198	14552749	-316.157	ctr copper transporter family protein, putative, expressed
Zn	S3_14236041	3	14236041	LOC_Os03g25480	14553102	14556229	-317.061	cytochrome P450, putative, expressed
Zn	S3_14236041	3	14236041	LOC_Os03g25490	14559322	14561845	-323.281	cytochrome P450 72A1, putative, expressed
Zn	S3_14236041	3	14236041	LOC_Os03g25500	14567492	14571763	-331.451	cytochrome P450 72A1, putative, expressed
Zn	S3_14236041	3	14236041	LOC_Os03g25510	14574530	14574775	-338.489	expressed protein
Zn	S3_14236041	3	14236041	LOC_Os03g25530	14578539	14579246	-342.498	expressed protein
Zn	S3_14236041	3	14236041	LOC_Os03g25540	14582715	14582993	-346.674	expressed protein
Zn	S3_14236041	3	14236041	LOC_Os03g25550	14598168	14599572	-362.127	myb-like DNA-binding domain containing protein, putative, expressed
Zn	S3_14236041	3	14236041	LOC_Os03g25554	14601809	14602259	-365.768	expressed protein
Zn	S3_14236041	3	14236041	LOC_Os03g25560	14609134	14610214	-373.093	expressed protein
Zn	S3_14236041	3	14236041	LOC_Os03g25570	14627413	14628126	-391.372	retrotransposon protein, putative, unclassified
Zn	S3_34414350	3	34414350	LOC_Os03g59754	34026133	34026531	387.819	expressed protein
Zn	S3_34414350	3	34414350	LOC_Os03g59760	34031452	34034248	380.102	RING finger protein 126, putative, expressed
Zn	S3_34414350	3	34414350	LOC_Os03g59770	34036246	34037129	377.221	EF hand family protein, putative, expressed
Zn	S3_34414350	3	34414350	LOC_Os03g59774	34039023	34045065	369.285	expressed protein
Zn	S3_34414350	3	34414350	LOC_Os03g59780	34046281	34046889	367.461	transposon protein, putative, unclassified
Zn	S3_34414350	3	34414350	LOC_Os03g59790	34050446	34051048	363.302	EF hand family protein, putative, expressed
Zn	S3_34414350	3	34414350	LOC_Os03g59810	34056557	34060969	353.381	retrotransposon protein, putative, Ty3-gypsy subclass, expressed
Zn	S3_34414350	3	34414350	LOC_Os03g59820	34061320	34062306	352.044	retrotransposon protein, putative, Ty3-gypsy subclass, expressed
Zn	S3_34414350	3	34414350	LOC_Os03g59830	34069115	34069549	344.801	expressed protein
Zn	S3_34414350	3	34414350	LOC_Os03g59840	34070422	34073687	340.663	expressed protein
Zn	S3_34414350	3	34414350	LOC_Os03g59850	34074396	34075996	338.354	expressed protein
Zn	S3_34414350	3	34414350	LOC_Os03g59860	34077262	34079199	335.151	expressed protein
Zn	S3_34414350	3	34414350	LOC_Os03g59870	34081683	34082306	332.044	EF hand family protein, putative, expressed
Zn	S3_34414350	3	34414350	LOC_Os03g59874	34085706	34086232	328.118	conserved hypothetical protein
Zn	S3_34414350	3	34414350	LOC_Os03g59880	34088936	34090111	324.239	expressed protein
Zn	S3_34414350	3	34414350	LOC_Os03g59894	34093330	34096667	317.683	transposon protein, putative, unclassified, expressed
Zn	S3_34414350	3	34414350	LOC_Os03g59910	34098272	34098677	315.673	transposon protein, putative, unclassified
Zn	S3_34414350	3	34414350	LOC_Os03g59920	34099561	34101193	313.157	transposon protein, putative, unclassified, expressed
Zn	S3_34414350	3	34414350	LOC_Os03g59930	34105397	34105855	308.495	retrotransposon, putative, centromere-specific, expressed
Zn	S3_34414350	3	34414350	LOC_Os03g59940	34108078	34108587	305.763	expressed protein
Zn	S3_34414350	3	34414350	LOC_Os03g59950	34113434	34113774	300.576	receptor-like kinase, putative, expressed
Zn	S3_34414350	3	34414350	LOC_Os03g59960	34115250	34115867	298.483	transposon protein, putative, Mutator sub-class
Zn	S3_34414350	3	34414350	LOC_Os03g59970	34116751	34119034	295.316	hypothetical protein
Zn	S3_34414350	3	34414350	LOC_Os03g59980	34120015	34121177	293.173	retrotransposon protein, putative, unclassified, expressed
Zn	S3_34414350	3	34414350	LOC_Os03g59990	34123735	34124265	290.085	glucosyl transferase, putative, expressed
Zn	S3_34414350	3	34414350	LOC_Os03g60000	34125740	34128214	286.136	SPFH domain/Band 7 family protein, expressed
Zn	S3_34414350	3	34414350	LOC_Os03g60010	34132432	34135933	278.417	transposon protein, putative, CACTA, En/Spm sub-class, expressed
Zn	S3_34414350	3	34414350	LOC_Os03g60020	34137345	34142446	271.904	transposon protein, putative, CACTA, En/Spm sub-class, expressed
Zn	S3_34414350	3	34414350	LOC_Os03g60030	34142850	34145271	269.079	transposon protein, putative, CACTA, En/Spm sub-class, expressed
Zn	S3_34414350	3	34414350	LOC_Os03g60050	34151373	34158041	256.309	retrotransposon protein, putative, Ty3-gypsy subclass, expressed
Zn	S3_34414350	3	34414350	LOC_Os03g60060	34160294	34162049	252.301	transposon protein, putative, unclassified, expressed
Zn	S3_34414350	3	34414350	LOC_Os03g60080	34166099	34167546	246.804	NAC domain-containing protein 67, putative, expressed
Zn	S3_34414350	3	34414350	LOC_Os03g60090	34168473	34173336	241.014	methylenetetrahydrofolate reductase, putative, expressed
Zn	S3_34414350	3	34414350	LOC_Os03g60100	34174773	34176702	237.648	50S ribosomal protein L17, putative, expressed
Zn	S3_34414350	3	34414350	LOC_Os03g60110	34186394	34190839	223.511	KH domain containing protein, putative, expressed
Zn	S3_34414350	3	34414350	LOC_Os03g60120	34192417	34193650	220.7	AP2 domain containing protein, expressed
Zn	S3_34414350	3	34414350	LOC_Os03g60130	34194882	34197992	216.358	transcription elongation factor protein, putative, expressed
Zn	S3_34414350	3	34414350	LOC_Os03g60140	34198836	34201827	212.523	U-box domain-containing protein, putative, expressed
Zn	S3_34414350	3	34414350	LOC_Os03g60150	34202415	34206308	208.042	protein kinase domain containing protein, expressed
Zn	S3_34414350	3	34414350	LOC_Os03g60170	34219946	34222683	191.667	expressed protein
Zn	S3_34414350	3	34414350	LOC_Os03g60180	34227528	34232133	182.217	GTPase of unknown function domain containing protein, putative, expressed
Zn	S3_34414350	3	34414350	LOC_Os03g60190	34234446	34238406	175.944	oxidoreductase, 2OG-Fe oxygenase family protein, putative, expressed
Zn	S3_34414350	3	34414350	LOC_Os03g60200	34238474	34241647	172.703	pentatricopeptide, putative, expressed
Zn	S3_34414350	3	34414350	LOC_Os03g60210	34242161	34243438	170.912	DUF567 domain containing protein, putative, expressed
Zn	S3_34414350	3	34414350	LOC_Os03g60220	34245085	34246213	168.137	DUF567 domain containing protein, putative, expressed
Zn	S3_34414350	3	34414350	LOC_Os03g60230	34248216	34252124	162.226	retrotransposon protein, putative, Ty1-copia subclass, expressed
Zn	S3_34414350	3	34414350	LOC_Os03g60240	34257765	34266887	147.463	SCAR-like protein 1, putative, expressed
Zn	S3_34414350	3	34414350	LOC_Os03g60250	34267483	34268718	145.632	membrane associated DUF588 domain containing protein, putative, expressed
Zn	S3_34414350	3	34414350	LOC_Os03g60260	34271316	34273067	141.283	ANT1, putative, expressed
Zn	S3_34414350	3	34414350	LOC_Os03g60279	34283942	34287968	126.382	cinnamoyl-CoA reductase family, putative, expressed
Zn	S3_34414350	3	34414350	LOC_Os03g60300	34289858	34292782	121.568	expressed protein
Zn	S3_34414350	3	34414350	LOC_Os03g60310	34298548	34300131	114.219	expressed protein
Zn	S3_34414350	3	34414350	LOC_Os03g60340	34311081	34314802	99.548	leaf senescence related protein, putative, expressed
Zn	S3_34414350	3	34414350	LOC_Os03g60350	34320193	34325381	88.969	leaf senescence related protein, putative, expressed
Zn	S3_34414350	3	34414350	LOC_Os03g60360	34327291	34332832	81.518	protein kinase PKN/PRK1, effector, putative, expressed
Zn	S3_34414350	3	34414350	LOC_Os03g60370	34334739	34340136	74.214	histidine acid phosphatase, putative, expressed
Zn	S3_34414350	3	34414350	LOC_Os03g60380	34340287	34343760	70.59	cinnamoyl CoA reductase, putative, expressed
Zn	S3_34414350	3	34414350	LOC_Os03g60390	34342899	34346745	67.605	PHD finger protein, putative, expressed
Zn	S3_34414350	3	34414350	LOC_Os03g60400	34347552	34349249	65.101	40S ribosomal protein S23, putative, expressed
Zn	S3_34414350	3	34414350	LOC_Os03g60410	34350465	34350926	63.424	expressed protein
Zn	S3_34414350	3	34414350	LOC_Os03g60419	34354523	34355095	59.255	expressed protein
Zn	S3_34414350	3	34414350	LOC_Os03g60430	34358193	34362334	52.016	AP2 domain containing protein, expressed
Zn	S3_34414350	3	34414350	LOC_Os03g60440	34366839	34367237	47.113	expressed protein
Zn	S3_34414350	3	34414350	LOC_Os03g60449	34371706	34372748	41.602	hypothetical protein
Zn	S3_34414350	3	34414350	LOC_Os03g60460	34378157	34382361	31.989	aminopeptidase, putative, expressed
Zn	S3_34414350	3	34414350	LOC_Os03g60470	34382715	34384361	29.989	glycine-rich protein A3, putative, expressed
Zn	S3_34414350	3	34414350	LOC_Os03g60480	34385894	34388174	26.176	heavy metal-associated domain containing protein, expressed
Zn	S3_34414350	3	34414350	LOC_Os03g60500	34391431	34393235	21.115	expressed protein
Zn	S3_34414350	3	34414350	LOC_Os03g60509	34394493	34395664	18.686	expressed protein
Zn	S3_34414350	3	34414350	LOC_Os03g60520	34396967	34400277	14.073	expressed protein
Zn	S3_34414350	3	34414350	LOC_Os03g60524	34404762	34405619	8.731	transposon protein, putative, unclassified
Zn	S3_34414350	3	34414350	LOC_Os03g60530	34407093	34410746	3.604	ras-related protein, putative, expressed
Zn	S3_34414350	3	34414350	LOC_Os03g60540	34410862	34411422	2.928	ZOS3-20 - C2H2 zinc finger protein, expressed
Zn	S3_34414350	3	34414350	LOC_Os03g60550	34412840	34419163	1.51	ThiF family domain containing protein, putative, expressed
Zn	S3_34414350	3	34414350	LOC_Os03g60560	34424180	34425104	-9.83	ZOS3-21 - C2H2 zinc finger protein, expressed
Zn	S3_34414350	3	34414350	LOC_Os03g60570	34427699	34428613	-13.349	ZOS3-22 - C2H2 zinc finger protein, expressed
Zn	S3_34414350	3	34414350	LOC_Os03g60580	34430584	34431200	-16.234	actin-depolymerizing factor, putative, expressed
Zn	S3_34414350	3	34414350	LOC_Os03g60600	34434997	34438452	-20.647	zinc knuckle domain containing protein, expressed
Zn	S3_34414350	3	34414350	LOC_Os03g60610	34439354	34444441	-25.004	SEC14 cytosolic factor family protein, putative, expressed
Zn	S3_34414350	3	34414350	LOC_Os03g60620	34446323	34450944	-31.973	DnaK family protein, putative, expressed
Zn	S3_34414350	3	34414350	LOC_Os03g60630	34455535	34456959	-41.185	dof zinc finger domain containing protein, putative, expressed
Zn	S3_34414350	3	34414350	LOC_Os03g60639	34464313	34465102	-49.963	expressed protein
Zn	S3_34414350	3	34414350	LOC_Os03g60650	34474694	34478370	-60.344	protein phosphatase 2C, putative, expressed
Zn	S3_34414350	3	34414350	LOC_Os03g60660	34488052	34488738	-73.702	expressed protein
Zn	S3_34414350	3	34414350	LOC_Os03g60670	34488932	34492375	-74.582	retrotransposon protein, putative, unclassified, expressed
Zn	S3_34414350	3	34414350	LOC_Os03g60690	34493228	34496857	-78.878	pentatricopeptide, putative, expressed
Zn	S3_34414350	3	34414350	LOC_Os03g60700	34498153	34501293	-83.803	dolichyl-phosphate beta-glycosyltransferase, putative, expressed
Zn	S3_34414350	3	34414350	LOC_Os03g60710	34502945	34508158	-88.595	protein kinase domain containing protein, expressed
Zn	S3_34414350	3	34414350	LOC_Os03g60720	34508262	34511279	-93.912	expansin precursor, putative, expressed
Zn	S3_34414350	3	34414350	LOC_Os03g60730	34521748	34525978	-107.398	transposon protein, putative, unclassified, expressed
Zn	S3_34414350	3	34414350	LOC_Os03g60740	34526481	34529102	-112.131	expressed protein
Zn	S3_34414350	3	34414350	LOC_Os03g60750	34529183	34531831	-114.833	ribosomal RNA large subunit methyltransferase J, putative, expressed
Zn	S3_34414350	3	34414350	LOC_Os03g60760	34533239	34533508	-118.889	expressed protein
Zn	S3_34414350	3	34414350	LOC_Os03g60780	34536279	34539335	-121.929	armadillo/beta-catenin-like repeat containing protein, expressed
Zn	S3_34414350	3	34414350	LOC_Os03g60790	34539897	34541316	-125.547	heat shock protein DnaJ, putative, expressed
Zn	S3_34414350	3	34414350	LOC_Os03g60800	34541557	34546151	-127.207	transposon protein, putative, unclassified, expressed
Zn	S3_34414350	3	34414350	LOC_Os03g60810	34544837	34548110	-130.487	lectin-like receptor kinase, putative, expressed
Zn	S3_34414350	3	34414350	LOC_Os03g60820	34554642	34560824	-140.292	transporter, major facilitator superfamily domain containing protein, expressed
Zn	S3_34414350	3	34414350	LOC_Os03g60830	34563448	34564673	-149.098	transposon protein, putative, unclassified, expressed
Zn	S3_34414350	3	34414350	LOC_Os03g60840	34566988	34568087	-152.638	BBTI13 - Bowman-Birk type bran trypsin inhibitor precursor, expressed
Zn	S3_34414350	3	34414350	LOC_Os03g60850	34574307	34576973	-159.957	peptide transporter PTR2, putative, expressed
Zn	S3_34414350	3	34414350	LOC_Os03g60870	34593129	34596517	-178.779	ras-related protein, putative, expressed
Zn	S3_34414350	3	34414350	LOC_Os03g60880	34597393	34601212	-183.043	nucleobase-ascorbate transporter, putative, expressed
Zn	S3_34414350	3	34414350	LOC_Os03g60890	34602552	34605732	-188.202	calmodulin binding protein, putative, expressed
Zn	S3_34414350	3	34414350	LOC_Os03g60900	34607536	34608226	-193.186	expressed protein
Zn	S3_34414350	3	34414350	LOC_Os03g60910	34609761	34614454	-195.411	PPR repeat domain containing protein, putative, expressed
Zn	S3_34414350	3	34414350	LOC_Os03g60920	34614571	34616975	-200.221	Methyltransferase small domain containing protein, expressed
Zn	S3_34414350	3	34414350	LOC_Os03g60930	34618257	34625453	-203.907	RNA recognition motif containing protein, putative, expressed
Zn	S3_34414350	3	34414350	LOC_Os03g60939	34630745	34633360	-216.395	dolichyl-phosphate beta-glycosyltransferase, putative, expressed
Zn	S3_34414350	3	34414350	LOC_Os03g60950	34633609	34635264	-219.259	expressed protein
Zn	S3_34414350	3	34414350	LOC_Os03g60960	34636942	34638480	-222.592	cytokinin-N-glucosyltransferase 1, putative, expressed
Zn	S3_34414350	3	34414350	LOC_Os03g60976	34639019	34644642	-224.669	expressed protein
Zn	S3_34414350	3	34414350	LOC_Os03g60992	34646212	34653500	-231.862	expressed protein
Zn	S3_34414350	3	34414350	LOC_Os03g61010	34663343	34668223	-248.993	protein kinase family protein, putative, expressed
Zn	S3_34414350	3	34414350	LOC_Os03g61019	34668985	34671141	-254.635	mitochondrial import inner membrane translocase subunit Tim, putative, expressed
Zn	S3_34414350	3	34414350	LOC_Os03g61030	34671286	34674494	-256.936	transcription termination factor nusG family protein, expressed
Zn	S3_34414350	3	34414350	LOC_Os03g61040	34674983	34676923	-260.633	GIL1, putative, expressed
Zn	S3_34414350	3	34414350	LOC_Os03g61050	34679977	34688081	-265.627	FG-GAP repeat-containing protein, putative, expressed
Zn	S3_34414350	3	34414350	LOC_Os03g61060	34688286	34690677	-273.936	protein kinase domain containing protein, expressed
Zn	S3_34414350	3	34414350	LOC_Os03g61070	34692908	34696198	-278.558	expressed protein
Zn	S3_34414350	3	34414350	LOC_Os03g61080	34700838	34705461	-286.488	expressed protein
Zn	S3_34414350	3	34414350	LOC_Os03g61090	34707018	34707966	-292.668	expressed protein
Zn	S3_34414350	3	34414350	LOC_Os03g61100	34708403	34711045	-294.053	GDP-mannose transporter, putative, expressed
Zn	S3_34414350	3	34414350	LOC_Os03g61110	34712797	34715106	-298.447	RNA-binding motif protein, putative, expressed
Zn	S3_34414350	3	34414350	LOC_Os03g61120	34715396	34721075	-301.046	anthranilate synthase component I-1, chloroplast precursor, putative, expressed
Zn	S3_34414350	3	34414350	LOC_Os03g61130	34724320	34727310	-309.97	phosphoesterase family protein, putative, expressed
Zn	S3_34414350	3	34414350	LOC_Os03g61140	34728217	34731533	-313.867	expressed protein
Zn	S3_34414350	3	34414350	LOC_Os03g61150	34733453	34734765	-319.103	expressed protein
Zn	S3_34414350	3	34414350	LOC_Os03g61160	34739006	34740507	-324.656	expressed protein
Zn	S3_34414350	3	34414350	LOC_Os03g61170	34743625	34745340	-329.275	retrotransposon protein, putative, unclassified
Zn	S3_34414350	3	34414350	LOC_Os03g61180	34746095	34749243	-331.745	retrotransposon protein, putative, unclassified, expressed
Zn	S3_34414350	3	34414350	LOC_Os03g61190	34750809	34754441	-336.459	retrotransposon protein, putative, unclassified, expressed
Zn	S3_34414350	3	34414350	LOC_Os03g61200	34756011	34758997	-341.661	expressed protein
Zn	S3_34414350	3	34414350	LOC_Os03g61210	34759288	34763054	-344.938	domain of unknown function domain containing protein, expressed
Zn	S3_34414350	3	34414350	LOC_Os03g61220	34765939	34772346	-351.589	DEAD-box ATP-dependent RNA helicase 3, putative, expressed
Zn	S3_34414350	3	34414350	LOC_Os03g61230	34775965	34776975	-361.615	expressed protein
Zn	S3_34414350	3	34414350	LOC_Os03g61240	34778669	34779756	-364.319	expressed protein
Zn	S3_34414350	3	34414350	LOC_Os03g61249	34783894	34784844	-369.544	RD26, putative, expressed
Zn	S3_34414350	3	34414350	LOC_Os03g61260	34785473	34787514	-371.123	ribosomal L18p/L5e family protein, putative, expressed
Zn	S3_34414350	3	34414350	LOC_Os03g61270	34792025	34793869	-377.675	OsMan04 - Endo-Beta-Mannanase, expressed
Zn	S3_34414350	3	34414350	LOC_Os03g61280	34798312	34800854	-383.962	OsMan05 - Endo-Beta-Mannanase, expressed
Zn	S3_34414350	3	34414350	LOC_Os03g61290	34802922	34807906	-388.572	ATCHX, putative, expressed
Zn	S3_34414350	3	34414350	LOC_Os03g61310	34810077	34813242	-395.727	receptor-like protein kinase, putative, expressed
Zn	S3_34414350	3	34414350	LOC_Os03g61319	34814137	34815087	-399.787	RD26, putative, expressed
Zn	S4_33308504	4	33308504	LOC_Os04g55320	32904673	32909223	399.281	retrotransposon protein, putative, Ty3-gypsy subclass, expressed
Zn	S4_33308504	4	33308504	LOC_Os04g55330	32912165	32913497	395.007	retrotransposon protein, putative, unclassified
Zn	S4_33308504	4	33308504	LOC_Os04g55340	32915800	32919849	388.655	retrotransposon protein, putative, unclassified
Zn	S4_33308504	4	33308504	LOC_Os04g55350	32924266	32926496	382.008	retrotransposon protein, putative, Ty3-gypsy subclass, expressed
Zn	S4_33308504	4	33308504	LOC_Os04g55360	32933153	32937209	371.295	ubiquitin carboxyl-terminal hydrolase domain containing protein, expressed
Zn	S4_33308504	4	33308504	LOC_Os04g55370	32940861	32942283	366.221	plant protein of unknown function domain containing protein, expressed
Zn	S4_33308504	4	33308504	LOC_Os04g55380	32946909	32947313	361.191	expressed protein
Zn	S4_33308504	4	33308504	LOC_Os04g55390	32948458	32950063	358.441	plant protein of unknown function domain containing protein, expressed
Zn	S4_33308504	4	33308504	LOC_Os04g55400	32952347	32953200	355.304	expressed protein
Zn	S4_33308504	4	33308504	LOC_Os04g55410	32955710	32959944	348.56	FGGY family of carbohydrate kinases, putative, expressed
Zn	S4_33308504	4	33308504	LOC_Os04g55420	32963272	32967004	341.5	leucine-rich repeat family protein, putative, expressed
Zn	S4_33308504	4	33308504	LOC_Os04g55430	32968354	32970534	337.97	transposon protein, putative, unclassified
Zn	S4_33308504	4	33308504	LOC_Os04g55440	32974844	32977692	330.812	Cf-4A protein, putative, expressed
Zn	S4_33308504	4	33308504	LOC_Os04g55450	32979896	32986525	321.979	transposon protein, putative, unclassified, expressed
Zn	S4_33308504	4	33308504	LOC_Os04g55480	32994636	32999782	308.722	BRCA1-associated protein, putative, expressed
Zn	S4_33308504	4	33308504	LOC_Os04g55490	33001885	33003007	305.497	expressed protein
Zn	S4_33308504	4	33308504	LOC_Os04g55500	33006324	33013002	295.502	expressed protein
Zn	S4_33308504	4	33308504	LOC_Os04g55505	33014502	33015495	293.009	expressed protein
Zn	S4_33308504	4	33308504	LOC_Os04g55510	33022716	33028387	280.117	zinc finger, C3HC4 type domain containing protein, expressed
Zn	S4_33308504	4	33308504	LOC_Os04g55520	33030611	33031843	276.661	AP2 domain containing protein, expressed
Zn	S4_33308504	4	33308504	LOC_Os04g55530	33034108	33040225	268.279	retrotransposon protein, putative, unclassified, expressed
Zn	S4_33308504	4	33308504	LOC_Os04g55540	33040546	33044151	264.353	retrotransposon protein, putative, unclassified, expressed
Zn	S4_33308504	4	33308504	LOC_Os04g55550	33053036	33053928	254.576	expressed protein
Zn	S4_33308504	4	33308504	LOC_Os04g55555	33063500	33066192	242.312	retrotransposon protein, putative, unclassified, expressed
Zn	S4_33308504	4	33308504	LOC_Os04g55560	33073342	33075371	233.133	AP2 domain containing protein, expressed
Zn	S4_33308504	4	33308504	LOC_Os04g55570	33080889	33086419	222.085	plant protein of unknown function DUF869 domain containing protein, expressed
Zn	S4_33308504	4	33308504	LOC_Os04g55580	33088601	33089243	219.261	GRF zinc finger family protein
Zn	S4_33308504	4	33308504	LOC_Os04g55590	33095586	33096465	212.039	homeobox domain containing protein, expressed
Zn	S4_33308504	4	33308504	LOC_Os04g55600	33101503	33102453	206.051	expressed protein
Zn	S4_33308504	4	33308504	LOC_Os04g55610	33107962	33108255	200.249	expressed protein
Zn	S4_33308504	4	33308504	LOC_Os04g55620	33109717	33113326	195.178	receptor kinase, putative, expressed
Zn	S4_33308504	4	33308504	LOC_Os04g55630	33114546	33116674	191.83	expressed protein
Zn	S4_33308504	4	33308504	LOC_Os04g55640	33118286	33119704	188.8	plant-specific domain TIGR01627 family protein, expressed
Zn	S4_33308504	4	33308504	LOC_Os04g55650	33123071	33126988	181.516	oryzain alpha chain precursor, putative, expressed
Zn	S4_33308504	4	33308504	LOC_Os04g55660	33132306	33134251	174.253	GDSL-like lipase/acylhydrolase, putative, expressed
Zn	S4_33308504	4	33308504	LOC_Os04g55670	33137071	33140263	168.241	glycosyltransferase family 43 protein, putative, expressed
Zn	S4_33308504	4	33308504	LOC_Os04g55680	33145372	33147203	161.301	indole-3-acetate beta-glucosyltransferase, putative, expressed
Zn	S4_33308504	4	33308504	LOC_Os04g55690	33147388	33150510	157.994	CCB4, putative, expressed
Zn	S4_33308504	4	33308504	LOC_Os04g55700	33149431	33153292	155.212	exonuclease, putative, expressed
Zn	S4_33308504	4	33308504	LOC_Os04g55710	33161540	33164790	143.714	transposon protein, putative, unclassified, expressed
Zn	S4_33308504	4	33308504	LOC_Os04g55720	33167061	33169943	138.561	D-3-phosphoglycerate dehydrogenase, chloroplast precursor, putative, expressed
Zn	S4_33308504	4	33308504	LOC_Os04g55730	33170208	33179341	129.163	alpha-N-acetylglucosaminidase, putative, expressed
Zn	S4_33308504	4	33308504	LOC_Os04g55740	33179632	33181419	127.085	peroxidase precursor, putative, expressed
Zn	S4_33308504	4	33308504	LOC_Os04g55750	33185813	33186889	121.615	OsWAK54 - OsWAK short gene, expressed
Zn	S4_33308504	4	33308504	LOC_Os04g55760	33192623	33196131	112.373	OsWAK55 - OsWAK receptor-like protein kinase, expressed
Zn	S4_33308504	4	33308504	LOC_Os04g55770	33196518	33204821	103.683	expressed protein
Zn	S4_33308504	4	33308504	LOC_Os04g55780	33206415	33207663	100.841	expressed protein
Zn	S4_33308504	4	33308504	LOC_Os04g55790	33211370	33214598	93.906	expressed protein
Zn	S4_33308504	4	33308504	LOC_Os04g55800	33215033	33220654	87.85	sulfate transporter, putative, expressed
Zn	S4_33308504	4	33308504	LOC_Os04g55810	33225818	33230199	78.305	expressed protein
Zn	S4_33308504	4	33308504	LOC_Os04g55820	33232440	33238596	69.908	retrotransposon protein, putative, unclassified, expressed
Zn	S4_33308504	4	33308504	LOC_Os04g55830	33239213	33242476	66.028	retrotransposon protein, putative, unclassified
Zn	S4_33308504	4	33308504	LOC_Os04g55840	33245194	33251356	57.148	expressed protein
Zn	S4_33308504	4	33308504	LOC_Os04g55850	33253948	33256627	51.877	nuclease PA3, putative, expressed
Zn	S4_33308504	4	33308504	LOC_Os04g55860	33258680	33261197	47.307	peptidyl-tRNA hydrolase, putative, expressed
Zn	S4_33308504	4	33308504	LOC_Os04g55870	33268182	33271409	37.095	transposon protein, putative, unclassified, expressed
Zn	S4_33308504	4	33308504	LOC_Os04g55879	33272050	33278819	29.685	retrotransposon protein, putative, unclassified, expressed
Zn	S4_33308504	4	33308504	LOC_Os04g55890	33281501	33286075	22.429	retrotransposon protein, putative, Ty3-gypsy subclass
Zn	S4_33308504	4	33308504	LOC_Os04g55899	33287157	33287369	21.135	hypothetical protein
Zn	S4_33308504	4	33308504	LOC_Os04g55910	33289125	33289739	18.765	transposon protein, putative, unclassified
Zn	S4_33308504	4	33308504	LOC_Os04g55920	33306524	33310232	-1.728	zinc-finger protein, putative, expressed
Zn	S4_33308504	4	33308504	LOC_Os04g55930	33311013	33313051	-2.509	expressed protein
Zn	S4_33308504	4	33308504	LOC_Os04g55940	33315199	33319375	-6.695	sodium/calcium exchanger protein, putative, expressed
Zn	S4_33308504	4	33308504	LOC_Os04g55950	33325217	33325743	-16.713	expressed protein
Zn	S4_33308504	4	33308504	LOC_Os04g55960	33329791	33335865	-21.287	NADPH reductase, putative, expressed
Zn	S4_33308504	4	33308504	LOC_Os04g55970	33341978	33346562	-33.474	AP2-like ethylene-responsive transcription factor AINTEGUMENTA, putative, expressed
Zn	S4_33308504	4	33308504	LOC_Os04g55980	33348164	33348397	-39.66	glycine-rich RNA-binding, abscisic acid-inducible protein, putative, expressed
Zn	S4_33308504	4	33308504	LOC_Os04g56000	33351839	33352460	-43.335	AGAP001055-PA, putative, expressed
Zn	S4_33308504	4	33308504	LOC_Os04g56010	33360619	33360948	-52.115	glycine-rich cell wall structural protein 1 precursor, putative, expressed
Zn	S4_33308504	4	33308504	LOC_Os04g56020	33364134	33366179	-55.63	retrotransposon protein, putative, unclassified
Zn	S4_33308504	4	33308504	LOC_Os04g56030	33374335	33375212	-65.831	glycine-rich cell wall structural protein precursor, putative, expressed
Zn	S4_33308504	4	33308504	LOC_Os04g56040	33377338	33378405	-68.834	glycine rich protein family protein, putative, expressed
Zn	S4_33308504	4	33308504	LOC_Os04g56050	33378788	33380232	-70.284	expressed protein
Zn	S4_33308504	4	33308504	LOC_Os04g56060	33386622	33391644	-78.118	protein kinase domain containing protein, expressed
Zn	S4_33308504	4	33308504	LOC_Os04g56070	33394485	33397972	-85.981	COP9 signalosome complex subunit 5b, putative, expressed
Zn	S4_33308504	4	33308504	LOC_Os04g56080	33399564	33402110	-91.06	S-locus-like receptor protein kinase, putative, expressed
Zn	S4_33308504	4	33308504	LOC_Os04g56090	33407361	33409805	-98.857	S-locus-like receptor protein kinase, putative, expressed
Zn	S4_33308504	4	33308504	LOC_Os04g56100	33415314	33416123	-106.81	one cut domain family member 3, putative, expressed
Zn	S4_33308504	4	33308504	LOC_Os04g56110	33418637	33421204	-110.133	protein kinase, putative, expressed
Zn	S4_33308504	4	33308504	LOC_Os04g56120	33421535	33423302	-113.031	protein kinase domain containing protein, expressed
Zn	S4_33308504	4	33308504	LOC_Os04g56130	33426854	33428213	-118.35	protein kinase domain containing protein, expressed
Zn	S4_33308504	4	33308504	LOC_Os04g56140	33429077	33436222	-120.573	expressed protein
Zn	S4_33308504	4	33308504	LOC_Os04g56150	33437188	33437757	-128.684	AP2 domain containing protein, expressed
Zn	S4_33308504	4	33308504	LOC_Os04g56160	33459582	33464933	-151.078	plasma membrane ATPase, putative, expressed
Zn	S4_33308504	4	33308504	LOC_Os04g56170	33488512	33492876	-180.008	OsSPL8 - SBP-box gene family member, expressed
Zn	S4_33308504	4	33308504	LOC_Os04g56180	33499949	33506116	-191.445	peroxidase precursor, putative, expressed
Zn	S4_33308504	4	33308504	LOC_Os04g56190	33511693	33512518	-203.189	hypothetical protein
Zn	S4_33308504	4	33308504	LOC_Os04g56210	33517156	33520052	-208.652	polyprenyl synthetase, putative, expressed
Zn	S4_33308504	4	33308504	LOC_Os04g56220	33521378	33522641	-212.874	expressed protein
Zn	S4_33308504	4	33308504	LOC_Os04g56230	33524734	33528458	-216.23	polyprenyl synthetase, putative, expressed
Zn	S4_33308504	4	33308504	LOC_Os04g56240	33530075	33533747	-221.571	lipase, putative, expressed
Zn	S4_33308504	4	33308504	LOC_Os04g56250	33534389	33536069	-225.885	OsFBX152 - F-box domain containing protein, expressed
Zn	S4_33308504	4	33308504	LOC_Os04g56260	33539284	33545241	-230.78	retrotransposon protein, putative, Ty3-gypsy subclass, expressed
Zn	S4_33308504	4	33308504	LOC_Os04g56280	33551713	33552869	-243.209	expressed protein
Zn	S4_33308504	4	33308504	LOC_Os04g56290	33557307	33562254	-248.803	aldose 1-epimerase, putative, expressed
Zn	S4_33308504	4	33308504	LOC_Os04g56300	33565812	33568361	-257.308	expressed protein
Zn	S4_33308504	4	33308504	LOC_Os04g56309	33569744	33573676	-261.24	expressed protein
Zn	S4_33308504	4	33308504	LOC_Os04g56320	33575152	33579655	-266.648	AAA-type ATPase family protein, putative, expressed
Zn	S4_33308504	4	33308504	LOC_Os04g56330	33580318	33582347	-271.814	ABC transporter, ATP-binding protein, putative, expressed
Zn	S4_33308504	4	33308504	LOC_Os04g56340	33585824	33586078	-277.32	retrotransposon protein, putative, unclassified
Zn	S4_33308504	4	33308504	LOC_Os04g56350	33589832	33591841	-281.328	nucleolar protein,Nop52 containing protein, expressed
Zn	S4_33308504	4	33308504	LOC_Os04g56360	33594296	33596099	-285.792	cysteine-rich receptor-like protein kinase 8 precursor, putative, expressed
Zn	S4_33308504	4	33308504	LOC_Os04g56370	33604780	33605049	-296.276	expressed protein
Zn	S4_33308504	4	33308504	LOC_Os04g56380	33614944	33621407	-306.44	transposon protein, putative, unclassified, expressed
Zn	S4_33308504	4	33308504	LOC_Os04g56390	33623128	33623931	-314.624	expressed protein
Zn	S4_33308504	4	33308504	LOC_Os04g56400	33627909	33631095	-319.405	glutamine synthetase, catalytic domain containing protein, expressed
Zn	S4_33308504	4	33308504	LOC_Os04g56405	33631690	33634831	-323.186	expressed protein
Zn	S4_33308504	4	33308504	LOC_Os04g56420	33635910	33638418	-327.406	retrotransposon protein, putative, unclassified, expressed
Zn	S4_33308504	4	33308504	LOC_Os04g56430	33641292	33642362	-332.788	cysteine-rich receptor-like protein kinase, putative, expressed
Zn	S4_33308504	4	33308504	LOC_Os04g56440	33645077	33650149	-336.573	ENT domain containing protein, expressed
Zn	S4_33308504	4	33308504	LOC_Os04g56450	33648946	33653854	-340.442	protein phosphatase 2C, putative, expressed
Zn	S4_33308504	4	33308504	LOC_Os04g56460	33658337	33659398	-349.833	MBTB9 - Bric-a-Brac, Tramtrack, Broad Complex BTB domain with Meprin and TRAF Homology MATH domain, expressed
Zn	S4_33308504	4	33308504	LOC_Os04g56470	33661879	33664246	-353.375	amino acid transporter, putative, expressed
Zn	S4_33308504	4	33308504	LOC_Os04g56480	33665023	33672967	-356.519	pelota, putative, expressed
Zn	S4_33308504	4	33308504	LOC_Os04g56490	33676317	33677235	-367.813	expressed protein
Zn	S4_33308504	4	33308504	LOC_Os04g56500	33676317	33683540	-367.813	expressed protein
Zn	S4_33308504	4	33308504	LOC_Os04g56510	33697723	33703614	-389.219	ABC1 family domain containing protein, putative, expressed
Zn	S4_33308504	4	33308504	LOC_Os04g56520	33704905	33707346	-396.401	alpha-1,4-glucan-protein synthase, putative, expressed
Zn	S5_21747243	5	21747243	LOC_Os05g36060	21354600	21361347	385.896	transposon protein, putative, unclassified, expressed
Zn	S5_21747243	5	21747243	LOC_Os05g36070	21370163	21376605	370.638	signal peptide peptidase domain containing protein, expressed
Zn	S5_21747243	5	21747243	LOC_Os05g36080	21377922	21382708	364.535	transposon protein, putative, unclassified, expressed
Zn	S5_21747243	5	21747243	LOC_Os05g36090	21388694	21392697	354.546	zinc finger DHHC domain-containing protein, putative, expressed
Zn	S5_21747243	5	21747243	LOC_Os05g36100	21404554	21409032	338.211	AP2 domain containing protein, expressed
Zn	S5_21747243	5	21747243	LOC_Os05g36110	21410003	21414351	332.892	protein of unknown function DUF502 domain containing protein, expressed
Zn	S5_21747243	5	21747243	LOC_Os05g36120	21415020	21420739	326.504	polypyrimidine tract-binding protein, putative, expressed
Zn	S5_21747243	5	21747243	LOC_Os05g36130	21421421	21421787	325.456	transposon protein, putative, unclassified
Zn	S5_21747243	5	21747243	LOC_Os05g36140	21425050	21426009	321.234	expressed protein
Zn	S5_21747243	5	21747243	LOC_Os05g36150	21427652	21431594	315.649	Yip1 domain containing protein, expressed
Zn	S5_21747243	5	21747243	LOC_Os05g36160	21432457	21435725	311.518	G-box-binding factor 4, putative, expressed
Zn	S5_21747243	5	21747243	LOC_Os05g36170	21438700	21444855	302.388	retrotransposon protein, putative, unclassified, expressed
Zn	S5_21747243	5	21747243	LOC_Os05g36180	21445483	21448624	298.619	retrotransposon protein, putative, unclassified, expressed
Zn	S5_21747243	5	21747243	LOC_Os05g36184	21451508	21455835	291.408	expressed protein
Zn	S5_21747243	5	21747243	LOC_Os05g36186	21456342	21457121	290.122	expressed protein
Zn	S5_21747243	5	21747243	LOC_Os05g36190	21460163	21463405	283.838	OsFBT7 - F-box and tubby domain containing protein, expressed
Zn	S5_21747243	5	21747243	LOC_Os05g36200	21466211	21469447	277.796	retrotransposon protein, putative, Ty1-copia subclass, expressed
Zn	S5_21747243	5	21747243	LOC_Os05g36210	21473960	21474333	272.91	expressed protein
Zn	S5_21747243	5	21747243	LOC_Os05g36220	21475163	21477397	269.846	transposon protein, putative, CACTA, En/Spm sub-class, expressed
Zn	S5_21747243	5	21747243	LOC_Os05g36230	21479234	21481853	265.39	transposon protein, putative, CACTA, En/Spm sub-class, expressed
Zn	S5_21747243	5	21747243	LOC_Os05g36240	21482123	21485145	262.098	expressed protein
Zn	S5_21747243	5	21747243	LOC_Os05g36250	21488395	21488907	258.336	hypothetical protein
Zn	S5_21747243	5	21747243	LOC_Os05g36260	21491660	21493705	253.538	soluble inorganic pyrophosphatase, putative, expressed
Zn	S5_21747243	5	21747243	LOC_Os05g36270	21493839	21496838	250.405	fructose-1,6-bisphosphatase, putative, expressed
Zn	S5_21747243	5	21747243	LOC_Os05g36280	21499419	21500179	247.064	histone H3, putative, expressed
Zn	S5_21747243	5	21747243	LOC_Os05g36290	21501633	21504248	242.995	actin, putative, expressed
Zn	S5_21747243	5	21747243	LOC_Os05g36300	21508275	21508541	238.702	hypothetical protein
Zn	S5_21747243	5	21747243	LOC_Os05g36310	21509382	21510614	236.629	zinc finger, C3HC4 type domain containing protein, expressed
Zn	S5_21747243	5	21747243	LOC_Os05g36320	21511929	21512541	234.702	expressed protein
Zn	S5_21747243	5	21747243	LOC_Os05g36330	21512611	21512814	234.429	expressed protein
Zn	S5_21747243	5	21747243	LOC_Os05g36340	21514406	21515262	231.981	expressed protein
Zn	S5_21747243	5	21747243	LOC_Os05g36350	21518063	21519885	227.358	pentatricopeptide, putative, expressed
Zn	S5_21747243	5	21747243	LOC_Os05g36360	21525165	21526787	220.456	U-box domain containing protein, expressed
Zn	S5_21747243	5	21747243	LOC_Os05g36370	21527314	21528771	218.472	expressed protein
Zn	S5_21747243	5	21747243	LOC_Os05g36380	21529083	21530217	217.026	expressed protein
Zn	S5_21747243	5	21747243	LOC_Os05g36390	21535454	21537621	209.622	retrotransposon protein, putative, Ty3-gypsy subclass, expressed
Zn	S5_21747243	5	21747243	LOC_Os05g36400	21539788	21544525	202.718	retrotransposon protein, putative, Ty3-gypsy subclass, expressed
Zn	S5_21747243	5	21747243	LOC_Os05g36900	21555554	21556537	190.706	dof zinc finger domain containing protein, putative, expressed
Zn	S5_21747243	5	21747243	LOC_Os05g36910	21557361	21560040	187.203	NC domain-containing protein, putative, expressed
Zn	S5_21747243	5	21747243	LOC_Os05g36920	21562265	21565602	181.641	histone deacetylase, putative, expressed
Zn	S5_21747243	5	21747243	LOC_Os05g36930	21567282	21571812	175.431	histone deacetylase, putative, expressed
Zn	S5_21747243	5	21747243	LOC_Os05g36940	21574181	21578488	168.755	retrotransposon protein, putative, unclassified, expressed
Zn	S5_21747243	5	21747243	LOC_Os05g36950	21579572	21579803	167.44	hypothetical protein
Zn	S5_21747243	5	21747243	LOC_Os05g36960	21587642	21593417	153.826	protein kinase, putative, expressed
Zn	S5_21747243	5	21747243	LOC_Os05g36970	21595856	21597025	150.218	DUF623 domain containing protein, expressed
Zn	S5_21747243	5	21747243	LOC_Os05g36980	21598678	21603325	143.918	expressed protein
Zn	S5_21747243	5	21747243	LOC_Os05g36990	21610390	21611604	135.639	ATOFP18/OFP18, putative, expressed
Zn	S5_21747243	5	21747243	LOC_Os05g36994	21613630	21616165	131.078	expressed protein
Zn	S5_21747243	5	21747243	LOC_Os05g37000	21623903	21625358	121.885	expressed protein
Zn	S5_21747243	5	21747243	LOC_Os05g37010	21630399	21630879	116.364	expressed protein
Zn	S5_21747243	5	21747243	LOC_Os05g37020	21634391	21635829	111.414	expressed protein
Zn	S5_21747243	5	21747243	LOC_Os05g37030	21640790	21641632	105.611	expressed protein
Zn	S5_21747243	5	21747243	LOC_Os05g37040	21646920	21647702	99.541	MYB family transcription factor, putative, expressed
Zn	S5_21747243	5	21747243	LOC_Os05g37050	21650252	21651057	96.186	MYB family transcription factor, putative, expressed
Zn	S5_21747243	5	21747243	LOC_Os05g37060	21654182	21655380	91.863	MYB family transcription factor, putative, expressed
Zn	S5_21747243	5	21747243	LOC_Os05g37070	21661349	21665571	81.672	retrotransposon protein, putative, Ty1-copia subclass, expressed
Zn	S5_21747243	5	21747243	LOC_Os05g37080	21668094	21669730	77.513	No apical meristem protein, putative, expressed
Zn	S5_21747243	5	21747243	LOC_Os05g37090	21675692	21676192	71.051	hypothetical protein
Zn	S5_21747243	5	21747243	LOC_Os05g37100	21687445	21689490	57.753	retrotransposon protein, putative, unclassified, expressed
Zn	S5_21747243	5	21747243	LOC_Os05g37110	21691579	21691986	55.257	expressed protein
Zn	S5_21747243	5	21747243	LOC_Os05g37120	21692487	21697824	49.419	sec23/Sec24 zinc finger family protein, expressed
Zn	S5_21747243	5	21747243	LOC_Os05g37130	21699329	21703565	43.678	glycosyl hydrolases family 17, putative, expressed
Zn	S5_21747243	5	21747243	LOC_Os05g37140	21705672	21707206	40.037	2Fe-2S iron-sulfur cluster binding domain containing protein, expressed
Zn	S5_21747243	5	21747243	LOC_Os05g37150	21708253	21711677	35.566	syntaxin 6, N-terminal domain containing protein, expressed
Zn	S5_21747243	5	21747243	LOC_Os05g37160	21711920	21715654	31.589	tubulin/FtsZ domain containing protein, putative, expressed
Zn	S5_21747243	5	21747243	LOC_Os05g37170	21720654	21724490	22.753	transcription factor, putative, expressed
Zn	S5_21747243	5	21747243	LOC_Os05g37180	21730905	21731222	16.021	transposon protein, putative, unclassified, expressed
Zn	S5_21747243	5	21747243	LOC_Os05g37190	21737275	21739746	7.497	ZOS5-08 - C2H2 zinc finger protein, expressed
Zn	S5_21747243	5	21747243	LOC_Os05g37200	21750701	21754164	-3.458	solute carrier family 35 member F2, putative, expressed
Zn	S5_21747243	5	21747243	LOC_Os05g37210	21758344	21759657	-11.101	eukaryotic protein of unknown function DUF914 domain containing protein, expressed
Zn	S5_21747243	5	21747243	LOC_Os05g37225	21761628	21762740	-14.385	expressed protein
Zn	S5_21747243	5	21747243	LOC_Os05g37230	21773076	21777627	-25.833	retrotransposon protein, putative, Ty3-gypsy subclass, expressed
Zn	S5_21747243	5	21747243	LOC_Os05g37250	21790820	21793270	-43.577	cytochrome P450, putative, expressed
Zn	S5_21747243	5	21747243	LOC_Os05g37260	21797606	21798614	-50.363	hypothetical protein
Zn	S5_21747243	5	21747243	LOC_Os05g37270	21806164	21812319	-58.921	retrotransposon protein, putative, unclassified, expressed
Zn	S5_21747243	5	21747243	LOC_Os05g37280	21812966	21816156	-65.723	retrotransposon protein, putative, unclassified, expressed
Zn	S5_21747243	5	21747243	LOC_Os05g37290	21821597	21823203	-74.354	retrotransposon protein, putative, unclassified, expressed
Zn	S5_21747243	5	21747243	LOC_Os05g37300	21823850	21827157	-76.607	retrotransposon protein, putative, unclassified, expressed
Zn	S5_21747243	5	21747243	LOC_Os05g37310	21829944	21830399	-82.701	expressed protein
Zn	S5_21747243	5	21747243	LOC_Os05g37320	21831569	21834632	-84.326	transposon protein, putative, unclassified, expressed
Zn	S5_21747243	5	21747243	LOC_Os05g37330	21835415	21837683	-88.172	60S acidic ribosomal protein, putative, expressed
Zn	S5_21747243	5	21747243	LOC_Os05g37340	21839593	21842770	-92.35	expressed protein
Zn	S5_21747243	5	21747243	LOC_Os05g37350	21843770	21856444	-96.527	hhH-GPD superfamily base excision DNA repair protein, expressed
Zn	S5_21747243	5	21747243	LOC_Os05g37360	21857917	21858195	-110.674	hypothetical protein
Zn	S5_21747243	5	21747243	LOC_Os05g37370	21864420	21864974	-117.177	retrotransposon protein, putative, unclassified
Zn	S5_21747243	5	21747243	LOC_Os05g37380	21865519	21871674	-118.276	retrotransposon protein, putative, unclassified, expressed
Zn	S5_21747243	5	21747243	LOC_Os05g37390	21875937	21878453	-128.694	G10 protein, putative, expressed
Zn	S5_21747243	5	21747243	LOC_Os05g37400	21881811	21889053	-134.568	expressed protein
Zn	S5_21747243	5	21747243	LOC_Os05g37410	21886293	21896908	-139.05	hhH-GPD superfamily base excision DNA repair protein, expressed
Zn	S5_21747243	5	21747243	LOC_Os05g37420	21898771	21899689	-151.528	expressed protein
Zn	S5_21747243	5	21747243	LOC_Os05g37434	21903231	21911328	-155.988	arginyl-tRNA--protein transferase 1, putative, expressed
Zn	S5_21747243	5	21747243	LOC_Os05g37450	21914659	21917380	-167.416	starch binding domain containing protein, putative, expressed
Zn	S5_21747243	5	21747243	LOC_Os05g37460	21919889	21920928	-172.646	expressed protein
Zn	S5_21747243	5	21747243	LOC_Os05g37470	21926799	21931594	-179.556	transmembrane amino acid transporter protein, putative, expressed
Zn	S5_21747243	5	21747243	LOC_Os05g37480	21934467	21936755	-187.224	expressed protein
Zn	S5_21747243	5	21747243	LOC_Os05g37490	21939017	21939331	-191.774	expressed protein
Zn	S5_21747243	5	21747243	LOC_Os05g37500	21943044	21959786	-195.801	expressed protein
Zn	S5_21747243	5	21747243	LOC_Os05g37510	21961538	21961894	-214.295	expressed protein
Zn	S5_21747243	5	21747243	LOC_Os05g37520	21963774	21966012	-216.531	expressed protein
Zn	S5_21747243	5	21747243	LOC_Os05g37530	21970383	21971183	-223.14	expressed protein
Zn	S5_21747243	5	21747243	LOC_Os05g37540	21975436	21979388	-228.193	transposon protein, putative, unclassified, expressed
Zn	S5_21747243	5	21747243	LOC_Os05g37550	21980087	21984634	-232.844	expressed protein
Zn	S5_21747243	5	21747243	LOC_Os05g37560	21985912	21987261	-238.669	expressed protein
Zn	S5_21747243	5	21747243	LOC_Os05g37570	21987791	21988072	-240.548	retrotransposon protein, putative, Ty3-gypsy subclass
Zn	S5_21747243	5	21747243	LOC_Os05g37580	21988983	21992199	-241.74	retrotransposon protein, putative, unclassified, expressed
Zn	S5_21747243	5	21747243	LOC_Os05g37590	21992819	21998441	-245.576	retrotransposon protein, putative, unclassified, expressed
Zn	S5_21747243	5	21747243	LOC_Os05g37600	22005196	22008976	-257.953	glycerol-3-phosphate acyltransferase, putative, expressed
Zn	S5_21747243	5	21747243	LOC_Os05g37610	22012570	22013100	-265.327	expressed protein
Zn	S5_21747243	5	21747243	LOC_Os05g37620	22016009	22021001	-268.766	retrotransposon protein, putative, unclassified, expressed
Zn	S5_21747243	5	21747243	LOC_Os05g37630	22023035	22023739	-275.792	expressed protein
Zn	S5_21747243	5	21747243	LOC_Os05g37640	22029223	22031044	-281.98	expressed protein
Zn	S5_21747243	5	21747243	LOC_Os05g37650	22038149	22038602	-290.906	expressed protein
Zn	S5_21747243	5	21747243	LOC_Os05g37660	22040054	22041963	-292.811	transferase family protein, putative, expressed
Zn	S5_21747243	5	21747243	LOC_Os05g37670	22046523	22047092	-299.28	retrotransposon protein, putative, unclassified, expressed
Zn	S5_21747243	5	21747243	LOC_Os05g37680	22047969	22048664	-300.726	transposon protein, putative, unclassified, expressed
Zn	S5_21747243	5	21747243	LOC_Os05g37690	22060723	22063865	-313.48	OsFBL23 - F-box domain and LRR containing protein, expressed
Zn	S5_21747243	5	21747243	LOC_Os05g37700	22068489	22072900	-321.246	periplasmic beta-glucosidase precursor, putative, expressed
Zn	S5_21747243	5	21747243	LOC_Os05g37710	22075668	22076338	-328.425	expressed protein
Zn	S5_21747243	5	21747243	LOC_Os05g37720	22076746	22080080	-329.503	expressed protein
Zn	S5_21747243	5	21747243	LOC_Os05g37730	22081343	22083544	-334.1	MYB family transcription factor, putative, expressed
Zn	S5_21747243	5	21747243	LOC_Os05g37740	22098134	22098805	-350.891	retrotransposon protein, putative, unclassified
Zn	S5_21747243	5	21747243	LOC_Os05g37750	22099884	22101539	-352.641	retrotransposon protein, putative, unclassified, expressed
Zn	S5_21747243	5	21747243	LOC_Os05g37760	22104791	22108760	-357.548	retrotransposon protein, putative, unclassified, expressed
Zn	S5_21747243	5	21747243	LOC_Os05g37770	22112277	22112862	-365.034	expressed protein
Zn	S5_21747243	5	21747243	LOC_Os05g37780	22122842	22123841	-375.599	expressed protein
Zn	S5_21747243	5	21747243	LOC_Os05g37790	22130371	22130808	-383.128	hypothetical protein
Zn	S5_21747243	5	21747243	LOC_Os05g37800	22140046	22142305	-392.803	DUF740 domain containing protein, expressed
Zn	S7_308113	7	308113	LOC_Os07g01010	2362	3134	304.979	expressed protein
Zn	S7_308113	7	308113	LOC_Os07g01020	11572	12986	295.127	SOR/SNZ family protein, putative, expressed
Zn	S7_308113	7	308113	LOC_Os07g01030	17515	21408	286.705	glycosyl transferase, group 1 domain containing protein, expressed
Zn	S7_308113	7	308113	LOC_Os07g01040	27040	29873	278.24	retrotransposon protein, putative, unclassified, expressed
Zn	S7_308113	7	308113	LOC_Os07g01050	30875	33736	274.377	retrotransposon protein, putative, unclassified
Zn	S7_308113	7	308113	LOC_Os07g01060	39897	42299	265.814	expressed protein
Zn	S7_308113	7	308113	LOC_Os07g01070	42657	44577	263.536	peptide transporter, putative, expressed
Zn	S7_308113	7	308113	LOC_Os07g01080	45544	46154	261.959	expressed protein
Zn	S7_308113	7	308113	LOC_Os07g01090	48787	53212	254.901	transmembrane amino acid transporter protein, putative, expressed
Zn	S7_308113	7	308113	LOC_Os07g01100	56259	58217	249.896	legume lectins beta domain containing protein, putative, expressed
Zn	S7_308113	7	308113	LOC_Os07g01110	58610	60650	247.463	laccase precursor protein, putative, expressed
Zn	S7_308113	7	308113	LOC_Os07g01114	66665	67808	240.305	expressed protein
Zn	S7_308113	7	308113	LOC_Os07g01120	70090	70891	237.222	expressed protein
Zn	S7_308113	7	308113	LOC_Os07g01130	73162	82300	225.813	pentatricopeptide containing protein, putative, expressed
Zn	S7_308113	7	308113	LOC_Os07g01140	82397	85934	222.179	MBTB12 - Bric-a-Brac, Tramtrack, Broad Complex BTB domain with Meprin and TRAF Homology MATH domain, expressed
Zn	S7_308113	7	308113	LOC_Os07g01150	88336	90761	217.352	fatty acid hydroxylase, putative, expressed
Zn	S7_308113	7	308113	LOC_Os07g01160	100952	101704	206.409	expressed protein
Zn	S7_308113	7	308113	LOC_Os07g01170	104808	105248	202.865	expressed protein
Zn	S7_308113	7	308113	LOC_Os07g01180	109286	110520	197.593	ZOS7-01 - C2H2 zinc finger protein, expressed
Zn	S7_308113	7	308113	LOC_Os07g01190	113407	114323	193.79	expressed protein
Zn	S7_308113	7	308113	LOC_Os07g01200	115439	117742	190.371	tetraacyldisaccharide 4-kinase, putative, expressed
Zn	S7_308113	7	308113	LOC_Os07g01214	122255	128031	180.082	transposon protein, putative, unclassified, expressed
Zn	S7_308113	7	308113	LOC_Os07g01230	128668	131371	176.742	expressed protein
Zn	S7_308113	7	308113	LOC_Os07g01240	135327	143578	164.535	expressed protein
Zn	S7_308113	7	308113	LOC_Os07g01250	146967	150184	157.929	tobamovirus multiplication protein, putative, expressed
Zn	S7_308113	7	308113	LOC_Os07g01260	154830	158601	149.512	la domain containing protein, expressed
Zn	S7_308113	7	308113	LOC_Os07g01270	160839	172912	135.201	transposon protein, putative, unclassified, expressed
Zn	S7_308113	7	308113	LOC_Os07g01280	173742	177251	130.862	expressed protein
Zn	S7_308113	7	308113	LOC_Os07g01290	178548	181537	126.576	transposon protein, putative, unclassified, expressed
Zn	S7_308113	7	308113	LOC_Os07g01300	182511	183243	124.87	expressed protein
Zn	S7_308113	7	308113	LOC_Os07g01310	191044	197084	111.029	glutamate receptor, putative, expressed
Zn	S7_308113	7	308113	LOC_Os07g01320	195763	199857	108.256	expressed protein
Zn	S7_308113	7	308113	LOC_Os07g01330	208326	208790	99.323	retrotransposon protein, putative, unclassified
Zn	S7_308113	7	308113	LOC_Os07g01340	213778	219544	88.569	gibberellin 2-beta-dioxygenase 7, putative, expressed
Zn	S7_308113	7	308113	LOC_Os07g01350	226028	226378	81.735	retrotransposon protein, putative, unclassified, expressed
Zn	S7_308113	7	308113	LOC_Os07g01360	230588	232835	75.278	retrotransposon protein, putative, unclassified, expressed
Zn	S7_308113	7	308113	LOC_Os07g01370	235903	237446	70.667	peroxidase precursor, putative, expressed
Zn	S7_308113	7	308113	LOC_Os07g01380	239515	240945	67.168	peroxidase precursor, putative, expressed
Zn	S7_308113	7	308113	LOC_Os07g01390	242462	248622	59.491	transposon protein, putative, CACTA, En/Spm sub-class, expressed
Zn	S7_308113	7	308113	LOC_Os07g01400	252818	253867	54.246	peroxidase precursor, putative, expressed
Zn	S7_308113	7	308113	LOC_Os07g01410	259712	262744	45.369	peroxidase precursor, putative, expressed
Zn	S7_308113	7	308113	LOC_Os07g01420	264525	265650	42.463	peroxidase precursor, putative, expressed
Zn	S7_308113	7	308113	LOC_Os07g01430	272067	278026	30.087	retrotransposon protein, putative, Ty3-gypsy subclass, expressed
Zn	S7_308113	7	308113	LOC_Os07g01440	291032	292026	16.087	plastocyanin-like domain containing protein, putative, expressed
Zn	S7_308113	7	308113	LOC_Os07g01450	292640	294566	13.547	DNA directed RNA polymerase, 7 kDa subunit domain containing protein, expressed
Zn	S7_308113	7	308113	LOC_Os07g01460	299704	301426	6.687	expressed protein
Zn	S7_308113	7	308113	LOC_Os07g01470	302864	303349	4.764	circumsporozoite protein precursor, putative, expressed
Zn	S7_308113	7	308113	LOC_Os07g01490	306009	309744	-1.631	kinesin motor domain containing protein, putative, expressed
Zn	S7_308113	7	308113	LOC_Os07g01480	306009	307555	-	oxygen evolving enhancer protein 3 domain containing protein, expressed
Zn	S7_308113	7	308113	LOC_Os07g01500	313665	319435	-5.552	retrotransposon protein, putative, unclassified, expressed
Zn	S7_308113	7	308113	LOC_Os07g01510	320065	323322	-11.952	retrotransposon protein, putative, unclassified, expressed
Zn	S7_308113	7	308113	LOC_Os07g01520	326737	329301	-18.624	expressed protein
Zn	S7_308113	7	308113	LOC_Os07g01530	333160	334829	-25.047	expressed protein
Zn	S7_308113	7	308113	LOC_Os07g01540	335223	343722	-27.11	Ser/Thr protein phosphatase family protein, putative, expressed
Zn	S7_308113	7	308113	LOC_Os07g01550	343926	350103	-35.813	leucine rich repeat domain containing protein, putative, expressed
Zn	S7_308113	7	308113	LOC_Os07g01560	348475	350594	-40.362	transporter family protein, putative, expressed
Zn	S7_308113	7	308113	LOC_Os07g01570	358463	358921	-50.35	expressed protein
Zn	S7_308113	7	308113	LOC_Os07g01580	364312	364828	-56.199	expressed protein
Zn	S7_308113	7	308113	LOC_Os07g01590	367516	368830	-59.403	hypothetical protein
Zn	S7_308113	7	308113	LOC_Os07g01600	373732	375712	-65.619	dirigent, putative, expressed
Zn	S7_308113	7	308113	LOC_Os07g01610	376223	378316	-68.11	retrotransposon protein, putative, unclassified, expressed
Zn	S7_308113	7	308113	LOC_Os07g01620	383526	385000	-75.413	dirigent, putative, expressed
Zn	S7_308113	7	308113	LOC_Os07g01640	387960	391009	-79.847	retrotransposon protein, putative, unclassified, expressed
Zn	S7_308113	7	308113	LOC_Os07g01650	391639	396976	-83.526	transposon protein, putative, unclassified, expressed
Zn	S7_308113	7	308113	LOC_Os07g01660	404371	405708	-96.258	dirigent, putative, expressed
Zn	S7_308113	7	308113	LOC_Os07g01670	407387	407590	-99.274	expressed protein
Zn	S7_308113	7	308113	LOC_Os07g01680	412927	413589	-104.814	dirigent, putative, expressed
Zn	S7_308113	7	308113	LOC_Os07g01690	414900	415254	-106.787	expressed protein
Zn	S7_308113	7	308113	LOC_Os07g01700	418936	419497	-110.823	DEFL2 - Defensin and Defensin-like DEFL family, expressed
Zn	S7_308113	7	308113	LOC_Os07g01710	424870	428523	-116.757	phytosulfokine receptor precursor, putative, expressed
Zn	S7_308113	7	308113	LOC_Os07g01720	428798	431747	-120.685	expressed protein
Zn	S7_308113	7	308113	LOC_Os07g01730	432084	437658	-123.971	WD-40 repeat family protein, putative, expressed
Zn	S7_308113	7	308113	LOC_Os07g01740	438289	439843	-130.176	cysteine protease, putative, expressed
Zn	S7_308113	7	308113	LOC_Os07g01750	440429	445114	-132.316	MATE efflux family protein, putative, expressed
Zn	S7_308113	7	308113	LOC_Os07g01760	446619	451162	-138.506	aminotransferase, classes I and II, domain containing protein, expressed
Zn	S7_308113	7	308113	LOC_Os07g01770	452093	460151	-143.98	expressed protein
Zn	S7_308113	7	308113	LOC_Os07g01780	457738	460218	-149.625	GTPase activating protein, putative, expressed
Zn	S7_308113	7	308113	LOC_Os07g01790	462897	463106	-154.784	expressed protein
Zn	S7_308113	7	308113	LOC_Os07g01800	464358	465341	-156.245	cysteine proteinase EP-B 1 precursor, putative, expressed
Zn	S7_308113	7	308113	LOC_Os07g01810	467286	468754	-159.173	potassium channel protein, putative, expressed
Zn	S7_308113	7	308113	LOC_Os07g01820	473290	477655	-165.177	OsMADS15 - MADS-box family gene with MIKCc type-box, expressed
Zn	S7_308113	7	308113	LOC_Os07g01830	491614	492358	-183.501	hypothetical protein
Zn	S7_308113	7	308113	LOC_Os07g01840	496479	498981	-188.366	expressed protein
Zn	S7_308113	7	308113	LOC_Os07g01850	506291	511283	-198.178	NLI interacting factor-like phosphatase, putative, expressed
Zn	S7_308113	7	308113	LOC_Os07g01860	515825	521967	-207.712	expressed protein
Zn	S7_308113	7	308113	LOC_Os07g01870	523361	525795	-215.248	ribosomal protein L13, putative, expressed
Zn	S7_308113	7	308113	LOC_Os07g01880	526111	534343	-217.998	VIP4, putative, expressed
Zn	S7_308113	7	308113	LOC_Os07g01890	535602	538317	-227.489	expressed protein
Zn	S7_308113	7	308113	LOC_Os07g01900	537981	539784	-229.868	expressed protein
Zn	S7_308113	7	308113	LOC_Os07g01904	548481	554208	-240.368	expressed protein
Zn	S7_308113	7	308113	LOC_Os07g01910	555994	558373	-247.881	expressed protein
Zn	S7_308113	7	308113	LOC_Os07g01920	559356	563170	-251.243	nucleolar GTP-binding protein 1, putative, expressed
Zn	S7_308113	7	308113	LOC_Os07g01930	563346	566055	-255.233	2Fe-2S iron-sulfur cluster binding domain containing protein, expressed
Zn	S7_308113	7	308113	LOC_Os07g01940	574935	582193	-266.822	sister chromatid cohesion 2, putative, expressed
Zn	S7_308113	7	308113	LOC_Os07g01950	583516	586787	-275.403	expressed protein
Zn	S7_308113	7	308113	LOC_Os07g01960	587602	588138	-279.489	hypothetical protein
Zn	S7_308113	7	308113	LOC_Os07g01970	588674	589510	-280.561	retrotransposon protein, putative, unclassified, expressed
Zn	S7_308113	7	308113	LOC_Os07g01990	604496	607486	-296.383	expressed protein
Zn	S7_308113	7	308113	LOC_Os07g02000	607681	608705	-299.568	expressed protein
Zn	S7_308113	7	308113	LOC_Os07g02030	612503	619412	-304.39	thiamine pyrophosphate enzyme, N-terminal TPP binding domain containing protein, expressed
Zn	S7_308113	7	308113	LOC_Os07g02040	623473	624460	-315.36	expressed protein
Zn	S7_308113	7	308113	LOC_Os07g02050	627848	628308	-319.735	retrotransposon protein, putative, Ty3-gypsy subclass
Zn	S7_308113	7	308113	LOC_Os07g02060	630562	634316	-322.449	WRKY29, expressed
Zn	S7_308113	7	308113	LOC_Os07g02070	646220	648262	-338.107	retrotransposon protein, putative, Ty3-gypsy subclass
Zn	S7_308113	7	308113	LOC_Os07g02080	657169	657510	-349.056	expressed protein
Zn	S7_308113	7	308113	LOC_Os07g02090	658773	663272	-350.66	Ser/Thr protein phosphatase family protein, putative, expressed
Zn	S7_308113	7	308113	LOC_Os07g02100	664612	667146	-356.499	flavin-containing monooxygenase family protein, putative, expressed
Zn	S7_308113	7	308113	LOC_Os07g02110	667744	669217	-359.631	expressed protein
Zn	S7_308113	7	308113	LOC_Os07g02120	673173	674781	-365.06	flavin-containing monooxygenase family protein, putative, expressed
Zn	S7_308113	7	308113	LOC_Os07g02130	677501	678907	-369.388	flavin-containing monooxygenase family protein, putative, expressed
Zn	S7_308113	7	308113	LOC_Os07g02140	685471	687222	-377.358	flavin-containing monooxygenase family protein, putative, expressed
Zn	S7_308113	7	308113	LOC_Os07g02150	688064	689043	-379.951	3-5 exonuclease domain-containing protein, putative, expressed
Zn	S7_308113	7	308113	LOC_Os07g02170	691870	692613	-383.757	3-5 exonuclease domain-containing protein, putative, expressed
Zn	S7_308113	7	308113	LOC_Os07g02180	693416	694906	-385.303	3-5 exonuclease domain-containing protein, putative, expressed
Zn	S7_308113	7	308113	LOC_Os07g02192	697413	698927	-389.3	expressed protein
Zn	S7_308113	7	308113	LOC_Os07g02200	699844	700831	-391.731	plastocyanin-like domain containing protein, putative, expressed
Zn	S7_308113	7	308113	LOC_Os07g02210	703017	705502	-394.904	eukaryotic translation initiation factor 5A, putative, expressed
Zn	S7_1159472	7	1159472	LOC_Os07g02300	753673	763372	396.1	tetratricopeptide repeat domain containing protein, expressed
Zn	S7_1159472	7	1159472	LOC_Os07g02310	772821	774555	384.917	retrotransposon protein, putative, Ty3-gypsy subclass, expressed
Zn	S7_1159472	7	1159472	LOC_Os07g02330	780384	781950	377.522	protein phosphatase 2C, putative, expressed
Zn	S7_1159472	7	1159472	LOC_Os07g02340	797572	798722	360.75	expressed protein
Zn	S7_1159472	7	1159472	LOC_Os07g02350	799478	805187	354.285	casein kinase II subunit alpha-2, putative, expressed
Zn	S7_1159472	7	1159472	LOC_Os07g02360	809697	812714	346.758	expressed protein
Zn	S7_1159472	7	1159472	LOC_Os07g02370	814727	815570	343.902	expressed protein
Zn	S7_1159472	7	1159472	LOC_Os07g02380	818419	818786	340.686	expressed protein
Zn	S7_1159472	7	1159472	LOC_Os07g02390	819209	822136	337.336	hypothetical protein
Zn	S7_1159472	7	1159472	LOC_Os07g02400	822468	823678	335.794	expressed protein
Zn	S7_1159472	7	1159472	LOC_Os07g02410	826193	827749	331.723	transposon protein, putative, CACTA, En/Spm sub-class, expressed
Zn	S7_1159472	7	1159472	LOC_Os07g02420	831697	833034	326.438	expressed protein
Zn	S7_1159472	7	1159472	LOC_Os07g02430	834299	835728	323.744	expressed protein
Zn	S7_1159472	7	1159472	LOC_Os07g02440	838070	841354	318.118	peroxidase precursor, putative, expressed
Zn	S7_1159472	7	1159472	LOC_Os07g02450	841866	844699	314.773	receptor-like protein kinase 2 precursor, putative, expressed
Zn	S7_1159472	7	1159472	LOC_Os07g02460	848966	849761	309.711	expressed protein
Zn	S7_1159472	7	1159472	LOC_Os07g02470	852505	855022	304.45	expressed protein
Zn	S7_1159472	7	1159472	LOC_Os07g02480	857153	859895	299.577	expressed protein
Zn	S7_1159472	7	1159472	LOC_Os07g02490	865043	871631	287.841	retrotransposon protein, putative, unclassified, expressed
Zn	S7_1159472	7	1159472	LOC_Os07g02500	873000	874297	285.175	expressed protein
Zn	S7_1159472	7	1159472	LOC_Os07g02510	880424	884646	274.826	retrotransposon protein, putative, Ty1-copia subclass, expressed
Zn	S7_1159472	7	1159472	LOC_Os07g02520	895314	897677	261.795	expressed protein
Zn	S7_1159472	7	1159472	LOC_Os07g02530	899100	899779	259.693	hypothetical protein
Zn	S7_1159472	7	1159472	LOC_Os07g02540	909600	910885	248.587	HLS, putative, expressed
Zn	S7_1159472	7	1159472	LOC_Os07g02550	918399	919310	240.162	expressed protein
Zn	S7_1159472	7	1159472	LOC_Os07g02560	919573	921478	237.994	NB-ARC domain containing protein, expressed
Zn	S7_1159472	7	1159472	LOC_Os07g02570	925306	926838	232.634	NB-ARC domain containing protein, expressed
Zn	S7_1159472	7	1159472	LOC_Os07g02580	927862	928476	230.996	ubiquinone oxidoreductase, putative, expressed
Zn	S7_1159472	7	1159472	LOC_Os07g02590	928540	931304	228.168	expressed protein
Zn	S7_1159472	7	1159472	LOC_Os07g02600	932326	938014	221.458	retrotransposon protein, putative, Ty1-copia subclass, expressed
Zn	S7_1159472	7	1159472	LOC_Os07g02610	939612	941748	217.724	expressed protein
Zn	S7_1159472	7	1159472	LOC_Os07g02620	945207	946778	212.694	NB-ARC domain containing protein, expressed
Zn	S7_1159472	7	1159472	LOC_Os07g02624	947798	950553	208.919	expressed protein
Zn	S7_1159472	7	1159472	LOC_Os07g02630	950862	953818	205.654	expressed protein
Zn	S7_1159472	7	1159472	LOC_Os07g02640	956244	957651	201.821	expressed protein
Zn	S7_1159472	7	1159472	LOC_Os07g02650	957953	959309	200.163	retrotransposon protein, putative, unclassified, expressed
Zn	S7_1159472	7	1159472	LOC_Os07g02660	960600	963226	196.246	expressed protein
Zn	S7_1159472	7	1159472	LOC_Os07g02674	964419	970400	189.072	expressed protein
Zn	S7_1159472	7	1159472	LOC_Os07g02690	972868	973534	185.938	DUF538 domain containing protein, putative, expressed
Zn	S7_1159472	7	1159472	LOC_Os07g02700	976321	976749	182.723	DUF538 domain containing protein, putative, expressed
Zn	S7_1159472	7	1159472	LOC_Os07g02710	978442	981851	177.621	expressed protein
Zn	S7_1159472	7	1159472	LOC_Os07g02720	990616	992566	166.906	expressed protein
Zn	S7_1159472	7	1159472	LOC_Os07g02730	993662	994051	165.421	expressed protein
Zn	S7_1159472	7	1159472	LOC_Os07g02740	1000119	1000454	159.018	hypothetical protein
Zn	S7_1159472	7	1159472	LOC_Os07g02750	1003667	1005052	154.42	transposon protein, putative, CACTA, En/Spm sub-class
Zn	S7_1159472	7	1159472	LOC_Os07g02760	1006799	1010139	149.333	OsFBD13 - F-box and FBD domain containing protein, expressed
Zn	S7_1159472	7	1159472	LOC_Os07g02770	1011880	1014987	144.485	OsFBL32 - F-box domain and LRR containing protein, expressed
Zn	S7_1159472	7	1159472	LOC_Os07g02780	1015338	1021609	137.863	STE_MEKK_ste11_MAP3K.20 - STE kinases include homologs to sterile 7, sterile 11 and sterile 20 from yeast, expressed
Zn	S7_1159472	7	1159472	LOC_Os07g02790	1023878	1026426	133.046	expressed protein
Zn	S7_1159472	7	1159472	LOC_Os07g02800	1046017	1048052	111.42	MYB family transcription factor, putative, expressed
Zn	S7_1159472	7	1159472	LOC_Os07g02810	1055140	1058131	101.341	L-ascorbate oxidase homolog precursor, putative, expressed
Zn	S7_1159472	7	1159472	LOC_Os07g02820	1061133	1062408	97.064	expressed protein
Zn	S7_1159472	7	1159472	LOC_Os07g02840	1064207	1065710	93.762	PS60, putative, expressed
Zn	S7_1159472	7	1159472	LOC_Os07g02850	1067018	1067868	91.604	DUF538 domain containing protein, putative, expressed
Zn	S7_1159472	7	1159472	LOC_Os07g02860	1069314	1070835	88.637	expressed protein
Zn	S7_1159472	7	1159472	LOC_Os07g02870	1076626	1077346	82.126	DUF538 domain containing protein, putative, expressed
Zn	S7_1159472	7	1159472	LOC_Os07g02880	1080954	1081736	77.736	DUF538 domain containing protein, putative, expressed
Zn	S7_1159472	7	1159472	LOC_Os07g02890	1082805	1084425	75.047	OsFBX209 - F-box domain containing protein, expressed
Zn	S7_1159472	7	1159472	LOC_Os07g02900	1085802	1086230	73.242	DUF538 domain containing protein, putative, expressed
Zn	S7_1159472	7	1159472	LOC_Os07g02910	1087388	1089210	70.262	OsFBL33 - F-box domain and LRR containing protein, expressed
Zn	S7_1159472	7	1159472	LOC_Os07g02920	1089493	1090170	69.302	DUF538 domain containing protein, putative, expressed
Zn	S7_1159472	7	1159472	LOC_Os07g02930	1093242	1094754	64.718	OsFBX210 - F-box domain containing protein, expressed
Zn	S7_1159472	7	1159472	LOC_Os07g02940	1095057	1095907	63.565	DUF538 domain containing protein, putative, expressed
Zn	S7_1159472	7	1159472	LOC_Os07g02950	1096376	1101697	57.775	expressed protein
Zn	S7_1159472	7	1159472	LOC_Os07g02960	1101854	1105391	54.081	expressed protein
Zn	S7_1159472	7	1159472	LOC_Os07g02970	1106836	1108834	50.638	expressed protein
Zn	S7_1159472	7	1159472	LOC_Os07g02980	1110499	1112022	47.45	expressed protein
Zn	S7_1159472	7	1159472	LOC_Os07g02990	1113969	1116298	43.174	expressed protein
Zn	S7_1159472	7	1159472	LOC_Os07g03000	1117786	1120936	38.536	receptor-like protein kinase precursor, putative, expressed
Zn	S7_1159472	7	1159472	LOC_Os07g03015	1129463	1130998	28.474	expressed protein
Zn	S7_1159472	7	1159472	LOC_Os07g03020	1133505	1135075	24.397	expressed protein
Zn	S7_1159472	7	1159472	LOC_Os07g03025	1140062	1142002	17.47	expressed protein
Zn	S7_1159472	7	1159472	LOC_Os07g03030	1143552	1145530	13.942	expressed protein
Zn	S7_1159472	7	1159472	LOC_Os07g03040	1149743	1155205	4.267	expressed protein
Zn	S7_1159472	7	1159472	LOC_Os07g03050	1156501	1159170	-	expressed protein
Zn	S7_1159472	7	1159472	LOC_Os07g03060	1159806	1163372	-	expressed protein
Zn	S7_1159472	7	1159472	LOC_Os07g03070	1165793	1169606	-6.321	tetratricopeptide repeat containing protein, putative, expressed
Zn	S7_1159472	7	1159472	LOC_Os07g03080	1172694	1173315	-13.222	expressed protein
Zn	S7_1159472	7	1159472	LOC_Os07g03090	1176694	1178107	-17.222	OsFBX211 - F-box domain containing protein, expressed
Zn	S7_1159472	7	1159472	LOC_Os07g03100	1180245	1182971	-20.773	OsFBX212 - F-box domain containing protein, expressed
Zn	S7_1159472	7	1159472	LOC_Os07g03110	1183280	1185666	-23.808	OsFBX213 - F-box domain containing protein, expressed
Zn	S7_1159472	7	1159472	LOC_Os07g03120	1194383	1195595	-34.911	expressed protein
Zn	S7_1159472	7	1159472	LOC_Os07g03130	1199188	1201376	-39.716	PDV2, putative, expressed
Zn	S7_1159472	7	1159472	LOC_Os07g03140	1202595	1206344	-43.123	ternary complex factor MIP1, putative, expressed
Zn	S7_1159472	7	1159472	LOC_Os07g03150	1213610	1217544	-54.138	H-BTB5 - Bric-a-Brac, Tramtrack, Broad Complex BTB domain with H family conserved sequence, expressed
Zn	S7_1159472	7	1159472	LOC_Os07g03160	1228871	1238133	-69.399	WD domain, G-beta repeat domain containing protein, expressed
Zn	S7_1159472	7	1159472	LOC_Os07g03170	1239804	1240626	-80.332	expressed protein
Zn	S7_1159472	7	1159472	LOC_Os07g03180	1245440	1246339	-85.968	GCRP3 - Glycine and cysteine rich family protein precursor, expressed
Zn	S7_1159472	7	1159472	LOC_Os07g03190	1248874	1250251	-89.402	PHLOEM 2-LIKE A10, putative, expressed
Zn	S7_1159472	7	1159472	LOC_Os07g03200	1255307	1255668	-95.835	phytosulfokines precursor, putative, expressed
Zn	S7_1159472	7	1159472	LOC_Os07g03210	1260353	1265450	-100.881	expressed protein
Zn	S7_1159472	7	1159472	LOC_Os07g03220	1267975	1268550	-108.503	bZIP transcription factor domain containing protein, expressed
Zn	S7_1159472	7	1159472	LOC_Os07g03230	1274555	1278717	-115.083	eukaryotic translation initiation factor 3 subunit C, putative, expressed
Zn	S7_1159472	7	1159472	LOC_Os07g03240	1281379	1285075	-121.907	RNA recognition motif containing protein, putative, expressed
Zn	S7_1159472	7	1159472	LOC_Os07g03250	1299598	1304299	-140.126	AP2-like ethylene-responsive transcription factor PLETHORA 2, putative, expressed
Zn	S7_1159472	7	1159472	LOC_Os07g03260	1305328	1308048	-145.856	CSLC10 - cellulose synthase-like family C, expressed
Zn	S7_1159472	7	1159472	LOC_Os07g03270	1313767	1316455	-154.295	heat shock protein DnaJ, putative, expressed
Zn	S7_1159472	7	1159472	LOC_Os07g03279	1319031	1319803	-159.559	SCP-like extracellular protein, expressed
Zn	S7_1159472	7	1159472	LOC_Os07g03297	1326175	1327698	-166.703	retrotransposon protein, putative, unclassified, expressed
Zn	S7_1159472	7	1159472	LOC_Os07g03319	1335345	1336057	-175.873	SCP-like extracellular protein, expressed
Zn	S7_1159472	7	1159472	LOC_Os07g03337	1337977	1340802	-178.505	transposon protein, putative, CACTA, En/Spm sub-class, expressed
Zn	S7_1159472	7	1159472	LOC_Os07g03350	1343419	1347977	-183.947	transposon protein, putative, CACTA, En/Spm sub-class, expressed
Zn	S7_1159472	7	1159472	LOC_Os07g03368	1352321	1352930	-192.849	SCP-like extracellular protein, expressed
Zn	S7_1159472	7	1159472	LOC_Os07g03377	1355678	1356148	-196.206	SCP-like extracellular protein, expressed
Zn	S7_1159472	7	1159472	LOC_Os07g03390	1359328	1360851	-199.856	retrotransposon protein, putative, unclassified, expressed
Zn	S7_1159472	7	1159472	LOC_Os07g03310	1362061	1367782	-202.589	transposon protein, putative, unclassified, expressed
Zn	S7_1159472	7	1159472	LOC_Os07g03409	1368558	1369076	-209.086	SCP-like extracellular protein, expressed
Zn	S7_1159472	7	1159472	LOC_Os07g03418	1369350	1369796	-209.878	phototropin, putative, expressed
Zn	S7_1159472	7	1159472	LOC_Os07g03427	1371130	1373955	-211.658	transposon protein, putative, CACTA, En/Spm sub-class, expressed
Zn	S7_1159472	7	1159472	LOC_Os07g03440	1376572	1381130	-217.1	transposon protein, putative, CACTA, En/Spm sub-class, expressed
Zn	S7_1159472	7	1159472	LOC_Os07g03449	1383447	1384204	-223.975	retrotransposon protein, putative, Ty3-gypsy subclass, expressed
Zn	S7_1159472	7	1159472	LOC_Os07g03458	1385404	1386096	-225.932	SCP-like extracellular protein, expressed
Zn	S7_1159472	7	1159472	LOC_Os07g03467	1388413	1389436	-228.941	SCP-like extracellular protein, expressed
Zn	S7_1159472	7	1159472	LOC_Os07g03476	1392482	1394005	-233.01	retrotransposon protein, putative, unclassified, expressed
Zn	S7_1159472	7	1159472	LOC_Os07g03490	1395215	1400932	-235.743	transposon protein, putative, unclassified, expressed
Zn	S7_1159472	7	1159472	LOC_Os07g03499	1401702	1402231	-242.23	SCP-like extracellular protein, expressed
Zn	S7_1159472	7	1159472	LOC_Os07g03328	1402500	1402946	-243.028	phototropin, putative, expressed
Zn	S7_1159472	7	1159472	LOC_Os07g03520	1404145	1407104	-244.673	transposon protein, putative, CACTA, En/Spm sub-class, expressed
Zn	S7_1159472	7	1159472	LOC_Os07g03540	1414166	1415094	-254.694	expressed protein
Zn	S7_1159472	7	1159472	LOC_Os07g03550	1418355	1418973	-258.883	transposon protein, putative, unclassified
Zn	S7_1159472	7	1159472	LOC_Os07g03560	1421312	1427271	-261.84	retrotransposon protein, putative, Ty3-gypsy subclass, expressed
Zn	S7_1159472	7	1159472	LOC_Os07g03570	1428262	1429097	-268.79	transposon protein, putative, unclassified
Zn	S7_1159472	7	1159472	LOC_Os07g03580	1432684	1433407	-273.212	SCP-like extracellular protein, expressed
Zn	S7_1159472	7	1159472	LOC_Os07g03590	1437292	1438551	-277.82	SCP-like extracellular protein, expressed
Zn	S7_1159472	7	1159472	LOC_Os07g03288	1437424	1437894	-277.952	SCP-like extracellular protein, expressed
Zn	S7_1159472	7	1159472	LOC_Os07g03600	1444313	1445070	-284.841	SCP-like extracellular protein, expressed
Zn	S7_1159472	7	1159472	LOC_Os07g03610	1449229	1449741	-289.757	SCP-like extracellular protein, expressed
Zn	S7_1159472	7	1159472	LOC_Os07g03620	1451956	1452432	-292.484	SCP-like extracellular protein, expressed
Zn	S7_1159472	7	1159472	LOC_Os07g03630	1460718	1466675	-301.246	retrotransposon protein, putative, Ty3-gypsy subclass, expressed
Zn	S7_1159472	7	1159472	LOC_Os07g03640	1476301	1476717	-316.829	expressed protein
Zn	S7_1159472	7	1159472	LOC_Os07g03650	1477753	1478199	-318.281	expressed protein
Zn	S7_1159472	7	1159472	LOC_Os07g03670	1485654	1489594	-326.182	retrotransposon protein, putative, Ty1-copia subclass, expressed
Zn	S7_1159472	7	1159472	LOC_Os07g03680	1496800	1497348	-337.328	SCP-like extracellular protein, expressed
Zn	S7_1159472	7	1159472	LOC_Os07g03690	1500540	1501058	-341.068	SCP-like extracellular protein, expressed
Zn	S7_1159472	7	1159472	LOC_Os07g03700	1503465	1504284	-343.993	expressed protein
Zn	S7_1159472	7	1159472	LOC_Os07g03710	1512025	1512958	-352.553	SCP-like extracellular protein, expressed
Zn	S7_1159472	7	1159472	LOC_Os07g03720	1517533	1521755	-358.061	retrotransposon protein, putative, Ty1-copia subclass, expressed
Zn	S7_1159472	7	1159472	LOC_Os07g03730	1523653	1524629	-364.181	SCP-like extracellular protein, expressed
Zn	S7_1159472	7	1159472	LOC_Os07g03740	1529906	1536934	-370.434	SCP-like extracellular protein, expressed
Zn	S7_1159472	7	1159472	LOC_Os07g03750	1539480	1539998	-380.008	SCP-like extracellular protein, expressed
Zn	S7_1159472	7	1159472	LOC_Os07g03760	1541164	1543677	-381.692	26S proteasome non-ATPase regulatory subunit 14, putative, expressed
Zn	S11_22639501	11	22639501	LOC_Os11g37670	22241400	22244430	395.071	expressed protein
Zn	S11_22639501	11	22639501	LOC_Os11g37680	22261451	22266150	373.351	expressed protein
Zn	S11_22639501	11	22639501	LOC_Os11g37690	22267448	22271484	368.017	TBC domain containing protein, expressed
Zn	S11_22639501	11	22639501	LOC_Os11g37700	22272820	22282438	357.063	pleiotropic drug resistance protein, putative, expressed
Zn	S11_22639501	11	22639501	LOC_Os11g37710	22289994	22294793	344.708	retrotransposon protein, putative, unclassified, expressed
Zn	S11_22639501	11	22639501	LOC_Os11g37720	22301910	22303659	335.842	integral membrane protein DUF6 domain containing protein, expressed
Zn	S11_22639501	11	22639501	LOC_Os11g37730	22305683	22310092	329.409	glutathione S-transferase, N-terminal domain containing protein, expressed
Zn	S11_22639501	11	22639501	LOC_Os11g37740	22310966	22319156	320.345	stripe rust resistance protein Yr10, putative, expressed
Zn	S11_22639501	11	22639501	LOC_Os11g37750	22321580	22324989	314.512	retrotransposon protein, putative, Ty1-copia subclass, expressed
Zn	S11_22639501	11	22639501	LOC_Os11g37759	22328967	22334078	305.423	stripe rust resistance protein Yr10, putative, expressed
Zn	S11_22639501	11	22639501	LOC_Os11g37770	22339911	22340717	298.784	retrotransposon protein, putative, unclassified
Zn	S11_22639501	11	22639501	LOC_Os11g37774	22351283	22356398	283.103	stripe rust resistance protein Yr10, putative, expressed
Zn	S11_22639501	11	22639501	LOC_Os11g37780	22366978	22370692	268.809	stripe rust resistance protein Yr10, putative, expressed
Zn	S11_22639501	11	22639501	LOC_Os11g37790	22382419	22384761	254.74	mla, putative, expressed
Zn	S11_22639501	11	22639501	LOC_Os11g37800	22385204	22389776	249.725	mla1, putative, expressed
Zn	S11_22639501	11	22639501	LOC_Os11g37810	22394137	22394676	244.825	expressed protein
Zn	S11_22639501	11	22639501	LOC_Os11g37820	22396862	22403007	236.494	retrotransposon protein, putative, unclassified, expressed
Zn	S11_22639501	11	22639501	LOC_Os11g37830	22403642	22406832	232.669	retrotransposon protein, putative, unclassified, expressed
Zn	S11_22639501	11	22639501	LOC_Os11g37840	22413502	22414235	225.266	expressed protein
Zn	S11_22639501	11	22639501	LOC_Os11g37850	22419268	22424868	214.633	stripe rust resistance protein Yr10, putative, expressed
Zn	S11_22639501	11	22639501	LOC_Os11g37860	22427759	22435407	204.094	stripe rust resistance protein Yr10, putative, expressed
Zn	S11_22639501	11	22639501	LOC_Os11g37870	22442247	22445393	194.108	stripe rust resistance protein Yr10, putative, expressed
Zn	S11_22639501	11	22639501	LOC_Os11g37880	22451636	22458566	180.935	stripe rust resistance protein Yr10, putative, expressed
Zn	S11_22639501	11	22639501	LOC_Os11g37890	22461045	22464681	174.82	NAD dependent epimerase/dehydratase family protein, putative, expressed
Zn	S11_22639501	11	22639501	LOC_Os11g37900	22468253	22471487	168.014	3-ketoacyl-CoA synthase, putative, expressed
Zn	S11_22639501	11	22639501	LOC_Os11g37910	22489163	22490613	148.888	expressed protein
Zn	S11_22639501	11	22639501	LOC_Os11g37920	22491418	22493083	146.418	DJ-1 family protein, putative, expressed
Zn	S11_22639501	11	22639501	LOC_Os11g37930	22495066	22495548	143.953	WIP1 - Wound-induced protein precursor, expressed
Zn	S11_22639501	11	22639501	LOC_Os11g37940	22498498	22500491	139.01	WIP2 - Wound-induced protein precursor, expressed
Zn	S11_22639501	11	22639501	LOC_Os11g37944	22500532	22501194	138.307	expressed protein
Zn	S11_22639501	11	22639501	LOC_Os11g37950	22502007	22503109	136.392	WIP3 - Wound-induced protein precursor, expressed
Zn	S11_22639501	11	22639501	LOC_Os11g37960	22505993	22507419	132.082	WIP4 - Wound-induced protein precursor, expressed
Zn	S11_22639501	11	22639501	LOC_Os11g37970	22511506	22512404	127.097	WIP5 - Wound-induced protein precursor, expressed
Zn	S11_22639501	11	22639501	LOC_Os11g37980	22514187	22518111	121.39	GAUT2/LGT2, putative, expressed
Zn	S11_22639501	11	22639501	LOC_Os11g37990	22523576	22529593	109.908	chloroplastic group IIA intron splicing facilitator CRS1, chloroplast precursor, putative, expressed
Zn	S11_22639501	11	22639501	LOC_Os11g38000	22533853	22540098	99.403	NB-ARC domain containing protein, expressed
Zn	S11_22639501	11	22639501	LOC_Os11g38010	22550213	22554890	84.611	targeting protein for Xklp2, putative, expressed
Zn	S11_22639501	11	22639501	LOC_Os11g38020	22555514	22561050	78.451	GTPase of unknown function domain containing protein, putative, expressed
Zn	S11_22639501	11	22639501	LOC_Os11g38030	22561543	22565402	74.099	CDK5RAP1, putative, expressed
Zn	S11_22639501	11	22639501	LOC_Os11g38040	22565870	22568597	70.904	expressed protein
Zn	S11_22639501	11	22639501	LOC_Os11g38050	22569981	22576763	62.738	phosphoesterase family protein, putative, expressed
Zn	S11_22639501	11	22639501	LOC_Os11g38070	22577889	22579413	60.088	expressed protein
Zn	S11_22639501	11	22639501	LOC_Os11g38080	22581954	22582547	56.954	retrotransposon protein, putative, unclassified
Zn	S11_22639501	11	22639501	LOC_Os11g38090	22586350	22592054	47.447	retrotransposon protein, putative, Ty3-gypsy subclass, expressed
Zn	S11_22639501	11	22639501	LOC_Os11g38100	22600678	22602126	37.375	OsFBDUF55 - F-box and DUF domain containing protein, expressed
Zn	S11_22639501	11	22639501	LOC_Os11g38110	22603175	22603540	35.961	retrotransposon protein, putative, Ty3-gypsy subclass
Zn	S11_22639501	11	22639501	LOC_Os11g38120	22604874	22606589	32.912	OsFBDUF56 - F-box and DUF domain containing protein, expressed
Zn	S11_22639501	11	22639501	LOC_Os11g38130	22610870	22612522	26.979	OsFBDUF57 - F-box and DUF domain containing protein, expressed
Zn	S11_22639501	11	22639501	LOC_Os11g38140	22614877	22616875	22.626	OsFBDUF58 - F-box and DUF domain containing protein, expressed
Zn	S11_22639501	11	22639501	LOC_Os11g38150	22618819	22624351	15.15	expressed protein
Zn	S11_22639501	11	22639501	LOC_Os11g38160	22625530	22627579	11.922	transporter family protein, putative, expressed
Zn	S11_22639501	11	22639501	LOC_Os11g38170	22630975	22637804	1.697	notchless protein, putative, expressed
Zn	S11_22639501	11	22639501	LOC_Os11g38180	22639342	22641012	-	OsFBDUF59 - F-box and DUF domain containing protein, expressed
Zn	S11_22639501	11	22639501	LOC_Os11g38190	22642566	22643982	-3.065	expressed protein
Zn	S11_22639501	11	22639501	LOC_Os11g38200	22645520	22647213	-6.019	OsFBDUF60 - F-box and DUF domain containing protein, expressed
Zn	S11_22639501	11	22639501	LOC_Os11g38210	22649785	22650366	-10.284	DUF538 domain containing protein, putative, expressed
Zn	S11_22639501	11	22639501	LOC_Os11g38220	22651496	22652160	-11.995	DUF538 domain containing protein, putative, expressed
Zn	S11_22639501	11	22639501	LOC_Os11g38230	22654139	22655548	-14.638	OsFBDUF61 - F-box and DUF domain containing protein, expressed
Zn	S11_22639501	11	22639501	LOC_Os11g38240	22657193	22657846	-17.692	DUF538 domain containing protein, putative, expressed
Zn	S11_22639501	11	22639501	LOC_Os11g38250	22658414	22660215	-18.913	expressed protein
Zn	S11_22639501	11	22639501	LOC_Os11g38260	22660470	22662342	-20.969	PAP fibrillin family domain containing protein, expressed
Zn	S11_22639501	11	22639501	LOC_Os11g38270	22663457	22664995	-23.956	hypothetical protein
Zn	S11_22639501	11	22639501	LOC_Os11g38280	22666031	22666291	-26.53	expressed protein
Zn	S11_22639501	11	22639501	LOC_Os11g38300	22672676	22678761	-33.175	retrotransposon protein, putative, unclassified, expressed
Zn	S11_22639501	11	22639501	LOC_Os11g38310	22680331	22684592	-40.83	expressed protein
Zn	S11_22639501	11	22639501	LOC_Os11g38320	22694626	22696800	-55.125	transposon protein, putative, unclassified
Zn	S11_22639501	11	22639501	LOC_Os11g38330	22697693	22704274	-58.192	ZOS11-06 - C2H2 zinc finger protein, expressed
Zn	S11_22639501	11	22639501	LOC_Os11g38340	22708894	22711722	-69.393	expressed protein
Zn	S11_22639501	11	22639501	LOC_Os11g38350	22713029	22714426	-73.528	retrotransposon protein, putative, unclassified, expressed
Zn	S11_22639501	11	22639501	LOC_Os11g38360	22715325	22719222	-75.824	retrotransposon protein, putative, unclassified, expressed
Zn	S11_22639501	11	22639501	LOC_Os11g38370	22727613	22727867	-88.112	hypothetical protein
Zn	S11_22639501	11	22639501	LOC_Os11g38380	22729201	22732922	-89.7	expressed protein
Zn	S11_22639501	11	22639501	LOC_Os11g38390	22735417	22737431	-95.916	expressed protein
Zn	S11_22639501	11	22639501	LOC_Os11g38400	22738737	22739120	-99.236	hypothetical protein
Zn	S11_22639501	11	22639501	LOC_Os11g38410	22747007	22747441	-107.506	expressed protein
Zn	S11_22639501	11	22639501	LOC_Os11g38420	22755050	22757230	-115.549	transposon protein, putative, unclassified
Zn	S11_22639501	11	22639501	LOC_Os11g38430	22759741	22760167	-120.24	expressed protein
Zn	S11_22639501	11	22639501	LOC_Os11g38440	22763793	22767680	-124.292	expressed protein
Zn	S11_22639501	11	22639501	LOC_Os11g38450	22768598	22772131	-129.097	expressed protein
Zn	S11_22639501	11	22639501	LOC_Os11g38456	22777391	22781112	-137.89	transposon protein, putative, CACTA, En/Spm sub-class, expressed
Zn	S11_22639501	11	22639501	LOC_Os11g38462	22784100	22787432	-144.599	transposon protein, putative, CACTA, En/Spm sub-class, expressed
Zn	S11_22639501	11	22639501	LOC_Os11g38470	22794994	22795662	-155.493	expressed protein
Zn	S11_22639501	11	22639501	LOC_Os11g38480	22799288	22802116	-159.787	NBS-LRR type disease resistance protein, putative, expressed
Zn	S11_22639501	11	22639501	LOC_Os11g38500	22816581	22817823	-177.08	OsFBDUF62 - F-box and DUF domain containing protein, expressed
Zn	S11_22639501	11	22639501	LOC_Os11g38510	22820362	22820654	-180.861	expressed protein
Zn	S11_22639501	11	22639501	LOC_Os11g38520	22823283	22827625	-183.782	expressed protein
Zn	S11_22639501	11	22639501	LOC_Os11g38530	22828336	22831078	-188.835	retrotransposon protein, putative, unclassified, expressed
Zn	S11_22639501	11	22639501	LOC_Os11g38540	22832081	22838218	-192.58	retrotransposon protein, putative, unclassified, expressed
Zn	S11_22639501	11	22639501	LOC_Os11g38550	22842504	22844411	-203.003	transposon protein, putative, CACTA, En/Spm sub-class
Zn	S11_22639501	11	22639501	LOC_Os11g38560	22846024	22847220	-206.523	transposon protein, putative, CACTA, En/Spm sub-class, expressed
Zn	S11_22639501	11	22639501	LOC_Os11g38580	22862447	22867268	-222.946	NBS-LRR type disease resistance protein, putative, expressed
Zn	S11_22639501	11	22639501	LOC_Os11g38590	22869638	22870198	-230.137	expressed protein
Zn	S11_22639501	11	22639501	LOC_Os11g38600	22872163	22872591	-232.662	TruB family pseudouridylate synthase, putative, expressed
Zn	S11_22639501	11	22639501	LOC_Os11g38610	22876399	22884547	-236.898	expressed protein
Zn	S11_22639501	11	22639501	LOC_Os11g38620	22887402	22892035	-247.901	expressed protein
Zn	S11_22639501	11	22639501	LOC_Os11g38630	22900684	22908302	-261.183	expressed protein
Zn	S11_22639501	11	22639501	LOC_Os11g38640	22910686	22917137	-271.185	expressed protein
Zn	S11_22639501	11	22639501	LOC_Os11g38650	22925987	22928036	-286.486	UDP-glucoronosyl/UDP-glucosyl transferase, putative, expressed
Zn	S11_22639501	11	22639501	LOC_Os11g38660	22941580	22944104	-302.079	transposon protein, putative, CACTA, En/Spm sub-class, expressed
Zn	S11_22639501	11	22639501	LOC_Os11g38670	22949431	22954688	-309.93	DEAD-box ATP-dependent RNA helicase, putative, expressed
Zn	S11_22639501	11	22639501	LOC_Os11g38680	22957630	22958127	-318.129	expressed protein
Zn	S11_22639501	11	22639501	LOC_Os11g38690	22962046	22965743	-322.545	transposon protein, putative, CACTA, En/Spm sub-class, expressed
Zn	S11_22639501	11	22639501	LOC_Os11g38700	22968275	22971607	-328.774	transposon protein, putative, CACTA, En/Spm sub-class, expressed
Zn	S11_22639501	11	22639501	LOC_Os11g38710	22973654	22974256	-334.153	expressed protein
Zn	S11_22639501	11	22639501	LOC_Os11g38720	22979471	22983566	-339.97	retrotransposon protein, putative, Ty3-gypsy subclass
Zn	S11_22639501	11	22639501	LOC_Os11g38750	23011030	23015598	-371.529	retrotransposon protein, putative, unclassified, expressed
Zn	S11_22639501	11	22639501	LOC_Os11g38760	23028285	23028935	-388.784	retrotransposon protein, putative, LINE subclass, expressed
Zn	S12_3069954	12	3069954	LOC_Os12g05790	2668723	2669920	400.034	expressed protein
Zn	S12_3069954	12	3069954	LOC_Os12g05810	2678064	2681666	388.288	syntaxin-18, putative, expressed
Zn	S12_3069954	12	3069954	LOC_Os12g05820	2683242	2683649	386.305	expressed protein
Zn	S12_3069954	12	3069954	LOC_Os12g05830	2684760	2688178	381.776	transporter-related, putative, expressed
Zn	S12_3069954	12	3069954	LOC_Os12g05840	2688756	2689826	380.128	Cupin domain containing protein, expressed
Zn	S12_3069954	12	3069954	LOC_Os12g05860	2692485	2693511	376.443	Cupin domain containing protein, expressed
Zn	S12_3069954	12	3069954	LOC_Os12g05870	2696407	2697214	372.74	Cupin domain containing protein, expressed
Zn	S12_3069954	12	3069954	LOC_Os12g05880	2699175	2700272	369.682	Cupin domain containing protein, expressed
Zn	S12_3069954	12	3069954	LOC_Os12g05890	2705805	2706749	363.205	expressed protein
Zn	S12_3069954	12	3069954	LOC_Os12g05900	2708476	2714087	355.867	rhoGAP domain containing protein, expressed
Zn	S12_3069954	12	3069954	LOC_Os12g05920	2724033	2726349	343.605	ZOS12-01 - C2H2 zinc finger protein, expressed
Zn	S12_3069954	12	3069954	LOC_Os12g05930	2732571	2733167	336.787	conserved hypothetical protein
Zn	S12_3069954	12	3069954	LOC_Os12g05940	2737746	2740111	329.843	transposon protein, putative, unclassified, expressed
Zn	S12_3069954	12	3069954	LOC_Os12g05950	2741004	2741424	328.53	hypothetical protein
Zn	S12_3069954	12	3069954	LOC_Os12g05960	2744304	2745083	324.871	expressed protein
Zn	S12_3069954	12	3069954	LOC_Os12g05970	2747575	2750105	319.849	expressed protein
Zn	S12_3069954	12	3069954	LOC_Os12g05980	2751805	2752653	317.301	DUF584 domain containing protein, putative, expressed
Zn	S12_3069954	12	3069954	LOC_Os12g05990	2762322	2763606	306.348	No apical meristem protein, putative, expressed
Zn	S12_3069954	12	3069954	LOC_Os12g06010	2768411	2777016	292.938	retrotransposon protein, putative, unclassified, expressed
Zn	S12_3069954	12	3069954	LOC_Os12g06020	2780550	2783704	286.25	mRNA-decapping enzyme, putative, expressed
Zn	S12_3069954	12	3069954	LOC_Os12g06030	2784262	2785440	284.514	OsFBX439 - F-box domain containing protein, expressed
Zn	S12_3069954	12	3069954	LOC_Os12g06040	2794024	2801775	268.179	transposon protein, putative, unclassified, expressed
Zn	S12_3069954	12	3069954	LOC_Os12g06050	2809552	2810103	259.851	MATE, putative, expressed
Zn	S12_3069954	12	3069954	LOC_Os12g06060	2816374	2822877	247.077	amino acid permease family protein, putative, expressed
Zn	S12_3069954	12	3069954	LOC_Os12g06070	2830044	2831936	238.018	expressed protein
Zn	S12_3069954	12	3069954	LOC_Os12g06080	2836021	2836995	232.959	expressed protein
Zn	S12_3069954	12	3069954	LOC_Os12g06090	2845230	2845939	224.015	expressed protein
Zn	S12_3069954	12	3069954	LOC_Os12g06100	2851822	2856292	213.662	TLD family protein, putative, expressed
Zn	S12_3069954	12	3069954	LOC_Os12g06110	2857316	2858424	211.53	BRASSINOSTEROID INSENSITIVE 1-associated receptor kinase 1 precursor, putative, expressed
Zn	S12_3069954	12	3069954	LOC_Os12g06120	2859529	2860783	209.171	hypothetical protein
Zn	S12_3069954	12	3069954	LOC_Os12g06130	2868421	2869866	200.088	expressed protein
Zn	S12_3069954	12	3069954	LOC_Os12g06140	2884645	2886969	182.985	expressed protein
Zn	S12_3069954	12	3069954	LOC_Os12g06150	2898691	2900071	169.883	DUF623 domain containing protein, expressed
Zn	S12_3069954	12	3069954	LOC_Os12g06160	2911273	2912589	157.365	DUF623 domain containing protein, expressed
Zn	S12_3069954	12	3069954	LOC_Os12g06170	2920441	2922115	147.839	expressed protein
Zn	S12_3069954	12	3069954	LOC_Os12g06180	2927943	2934406	135.548	HVA22, putative, expressed
Zn	S12_3069954	12	3069954	LOC_Os12g06190	2935065	2935553	134.401	expressed protein
Zn	S12_3069954	12	3069954	LOC_Os12g06200	2939684	2945048	124.906	E2F family transcription factor protein, putative, expressed
Zn	S12_3069954	12	3069954	LOC_Os12g06210	2947866	2948540	121.414	harpin-induced protein 1 domain containing protein, expressed
Zn	S12_3069954	12	3069954	LOC_Os12g06220	2950598	2951599	118.355	harpin-induced protein 1 domain containing protein, expressed
Zn	S12_3069954	12	3069954	LOC_Os12g06230	2954602	2966405	103.549	retrotransposon protein, putative, unclassified, expressed
Zn	S12_3069954	12	3069954	LOC_Os12g06240	2967580	2968201	101.753	hypothetical protein
Zn	S12_3069954	12	3069954	LOC_Os12g06250	2970928	2974160	95.794	expressed protein
Zn	S12_3069954	12	3069954	LOC_Os12g06260	2979477	2980873	89.081	harpin-induced protein 1 domain containing protein, expressed
Zn	S12_3069954	12	3069954	LOC_Os12g06270	2982713	2993138	76.816	retrotransposon protein, putative, unclassified, expressed
Zn	S12_3069954	12	3069954	LOC_Os12g06280	2996185	2996811	73.143	expressed protein
Zn	S12_3069954	12	3069954	LOC_Os12g06290	3007570	3009854	60.1	expressed protein
Zn	S12_3069954	12	3069954	LOC_Os12g06300	3013310	3015618	54.336	expressed protein
Zn	S12_3069954	12	3069954	LOC_Os12g06330	3024060	3029390	40.564	CPuORF6 - conserved peptide uORF-containing transcript, expressed
Zn	S12_3069954	12	3069954	LOC_Os12g06335	3024382	3029051	40.903	expressed protein
Zn	S12_3069954	12	3069954	LOC_Os12g06340	3029596	3034778	35.176	BEL1-like homeodomain transcription factor, putative, expressed
Zn	S12_3069954	12	3069954	LOC_Os12g06350	3044005	3047095	22.859	retrotransposon protein, putative, unclassified, expressed
Zn	S12_3069954	12	3069954	LOC_Os12g06360	3047348	3049726	20.228	retrotransposon protein, putative, unclassified, expressed
Zn	S12_3069954	12	3069954	LOC_Os12g06370	3050786	3053846	16.108	retrotransposon protein, putative, unclassified, expressed
Zn	S12_3069954	12	3069954	LOC_Os12g06380	3059456	3063808	6.146	transposon protein, putative, unclassified, expressed
Zn	S12_3069954	12	3069954	LOC_Os12g06400	3066904	3067182	2.772	hypothetical protein
Zn	S12_3069954	12	3069954	LOC_Os12g06410	3068759	3070072	-	U-box domain-containing protein, putative, expressed
Zn	S12_3069954	12	3069954	LOC_Os12g06420	3080839	3082530	-10.885	retrotransposon protein, putative, unclassified
Zn	S12_3069954	12	3069954	LOC_Os12g06430	3083046	3083688	-13.092	retrotransposon protein, putative, unclassified
Zn	S12_3069954	12	3069954	LOC_Os12g06440	3087036	3091661	-17.082	expressed protein
Zn	S12_3069954	12	3069954	LOC_Os12g06450	3096620	3097102	-26.666	expressed protein
Zn	S12_3069954	12	3069954	LOC_Os12g06464	3100851	3110416	-30.897	expressed protein
Zn	S12_3069954	12	3069954	LOC_Os12g06480	3118040	3124779	-48.086	PHD-finger family protein, expressed
Zn	S12_3069954	12	3069954	LOC_Os12g06490	3128500	3131907	-58.546	STE_PAK_Ste20_Slob_Wnk.6 - STE kinases include homologs to sterile 7, sterile 11 and sterile 20 from yeast, expressed
Zn	S12_3069954	12	3069954	LOC_Os12g06500	3138356	3138848	-68.402	expressed protein
Zn	S12_3069954	12	3069954	LOC_Os12g06510	3145555	3149567	-75.601	calcineurin B, putative, expressed
Zn	S12_3069954	12	3069954	LOC_Os12g06520	3153015	3156795	-83.061	bZIP transcription factor domain containing protein, expressed
Zn	S12_3069954	12	3069954	LOC_Os12g06530	3159980	3165649	-90.026	retrotransposon protein, putative, unclassified, expressed
Zn	S12_3069954	12	3069954	LOC_Os12g06540	3170547	3172219	-100.593	GRAS family transcription factor containing protein, expressed
Zn	S12_3069954	12	3069954	LOC_Os12g06550	3175206	3178442	-105.252	expressed protein
Zn	S12_3069954	12	3069954	LOC_Os12g06560	3179975	3184797	-110.021	expressed protein
Zn	S12_3069954	12	3069954	LOC_Os12g06570	3186847	3190002	-116.893	cyclic nucleotide-gated ion channel, putative, expressed
Zn	S12_3069954	12	3069954	LOC_Os12g06580	3192367	3194175	-122.413	retrotransposon protein, putative, Ty1-copia subclass
Zn	S12_3069954	12	3069954	LOC_Os12g06590	3195784	3196902	-125.83	retrotransposon protein, putative, Ty1-copia subclass
Zn	S12_3069954	12	3069954	LOC_Os12g06600	3198662	3200650	-128.708	retrotransposon protein, putative, Ty1-copia subclass, expressed
Zn	S12_3069954	12	3069954	LOC_Os12g06610	3201615	3207794	-131.661	nucleolar complex protein 2, putative, expressed
Zn	S12_3069954	12	3069954	LOC_Os12g06620	3208470	3211798	-138.516	deoxyhypusine hydroxylase, putative, expressed
Zn	S12_3069954	12	3069954	LOC_Os12g06630	3212523	3217692	-142.569	OsFBT14 - F-box and tubby domain containing protein, expressed
Zn	S12_3069954	12	3069954	LOC_Os12g06640	3218983	3222907	-149.029	homeodomain, putative, expressed
Zn	S12_3069954	12	3069954	LOC_Os12g06650	3226519	3229144	-156.565	tetratricopeptide-like helical, putative, expressed
Zn	S12_3069954	12	3069954	LOC_Os12g06660	3231450	3234554	-161.496	actin, putative, expressed
Zn	S12_3069954	12	3069954	LOC_Os12g06670	3236057	3243706	-166.103	protein kinase family protein, putative, expressed
Zn	S12_3069954	12	3069954	LOC_Os12g06680	3249857	3256070	-179.903	retrotransposon protein, putative, Ty3-gypsy subclass, expressed
Zn	S12_3069954	12	3069954	LOC_Os12g06690	3257418	3260800	-187.464	retrotransposon protein, putative, unclassified, expressed
Zn	S12_3069954	12	3069954	LOC_Os12g06700	3262097	3262546	-192.143	expressed protein
Zn	S12_3069954	12	3069954	LOC_Os12g06710	3264841	3268414	-194.887	retrotransposon protein, putative, unclassified, expressed
Zn	S12_3069954	12	3069954	LOC_Os12g06720	3268679	3271136	-198.725	retrotransposon protein, putative, unclassified, expressed
Zn	S12_3069954	12	3069954	LOC_Os12g06730	3275129	3275805	-205.175	expressed protein
Zn	S12_3069954	12	3069954	LOC_Os12g06740	3280331	3282393	-210.377	OsFBX440 - F-box domain containing protein, expressed
Zn	S12_3069954	12	3069954	LOC_Os12g06750	3284375	3285159	-214.421	DEFL16 - Defensin and Defensin-like DEFL family
Zn	S12_3069954	12	3069954	LOC_Os12g06760	3287847	3288382	-217.893	DEFL17 - Defensin and Defensin-like DEFL family
Zn	S12_3069954	12	3069954	LOC_Os12g06770	3289018	3290477	-219.064	hypothetical protein
Zn	S12_3069954	12	3069954	LOC_Os12g06780	3293526	3294677	-223.572	expressed protein
Zn	S12_3069954	12	3069954	LOC_Os12g06790	3295336	3296269	-225.382	hypothetical protein
Zn	S12_3069954	12	3069954	LOC_Os12g06800	3296488	3302859	-226.534	serine esterase family protein, putative, expressed
Zn	S12_3069954	12	3069954	LOC_Os12g06810	3309114	3316494	-239.16	WD domain, G-beta repeat domain containing protein, expressed
Zn	S12_3069954	12	3069954	LOC_Os12g06820	3317597	3319831	-247.643	PE repeat family protein, putative, expressed
Zn	S12_3069954	12	3069954	LOC_Os12g06830	3321132	3322059	-251.178	citrate-binding protein precursor, putative, expressed
Zn	S12_3069954	12	3069954	LOC_Os12g06840	3322228	3324721	-252.274	ATEXO70C2, putative, expressed
Zn	S12_3069954	12	3069954	LOC_Os12g06850	3326815	3329114	-256.861	transcription elongation factor protein, putative, expressed
Zn	S12_3069954	12	3069954	LOC_Os12g06860	3335322	3336120	-265.368	retrotransposon protein, putative, unclassified, expressed
Zn	S12_3069954	12	3069954	LOC_Os12g06870	3338061	3344342	-268.107	OsNucAP2 - Putative Nucleoporin Autopeptidase homologue, expressed
Zn	S12_3069954	12	3069954	LOC_Os12g06890	3346687	3353037	-276.733	OsNucAP3 - Putative Nucleoporin Autopeptidase homologue, expressed
Zn	S12_3069954	12	3069954	LOC_Os12g06900	3357300	3358871	-287.346	citrate-binding protein precursor, putative, expressed
Zn	S12_3069954	12	3069954	LOC_Os12g06910	3360716	3369240	-290.762	nucleolar protein family 6, putative, expressed
Zn	S12_3069954	12	3069954	LOC_Os12g06920	3375469	3381282	-305.515	NBS-LRR disease resistance protein, putative, expressed
Zn	S12_3069954	12	3069954	LOC_Os12g06930	3384443	3384817	-314.489	expressed protein
Zn	S12_3069954	12	3069954	LOC_Os12g06940	3391046	3391497	-321.092	hypothetical protein
Zn	S12_3069954	12	3069954	LOC_Os12g06950	3393647	3393994	-323.693	hypothetical protein
Zn	S12_3069954	12	3069954	LOC_Os12g06960	3396125	3398420	-326.171	transposon protein, putative, unclassified, expressed
Zn	S12_3069954	12	3069954	LOC_Os12g06970	3401892	3402311	-331.938	ECAGL3 - ECA1 gametogenesis related family protein precursor, putative, expressed
Zn	S12_3069954	12	3069954	LOC_Os12g06980	3402727	3413832	-332.773	SAP domain containing protein, expressed
Zn	S12_3069954	12	3069954	LOC_Os12g06990	3419090	3419645	-349.136	expressed protein
Zn	S12_3069954	12	3069954	LOC_Os12g07000	3427726	3428013	-357.772	retrotransposon protein, putative, Ty1-copia subclass
Zn	S12_3069954	12	3069954	LOC_Os12g07010	3429220	3431784	-359.266	ribosomal protein L3, putative, expressed
Zn	S12_3069954	12	3069954	LOC_Os12g07020	3431908	3437224	-361.954	5-formyltetrahydrofolate cyclo-ligase, putative, expressed
Zn	S12_3069954	12	3069954	LOC_Os12g07030	3437308	3440088	-367.354	expressed protein
Zn	S12_3069954	12	3069954	LOC_Os12g07050	3452829	3454059	-382.875	RNA polymerase II subunit A C-terminal domain phosphatase ssu72, putative, expressed
Zn	S12_3069954	12	3069954	LOC_Os12g07060	3455589	3463158	-385.635	chaperone protein dnaJ, putative, expressed
Zn	S12_3069954	12	3069954	LOC_Os12g07070	3466452	3467346	-396.498	hypothetical protein
Zn	S12_3069954	12	3069954	LOC_Os12g07080	3470214	3472197	-400.26	transposon protein, putative, Mutator sub-class, expressed
