# Supplementary material for: Association Mapping of Candidate Genes Associated with Iron and Zinc Content in Rice (Oryza sativa L.) Grains
Source: Genes (Basel). 2023 Sep 18;14(9):1815. doi: 10.3390/genes14091815 (PMC10530939; doi:10.3390/genes14091815)
Supplement: Supplementary file 1 [file genes-14-01815-s001.zip › Table S6 Genes expression across rice grain related tissues.xlsx]

## Sheet: S1_34232231
LOC Gene ID	Aleurone	Anther	Callus	Panicle	Pistil	Seed	T-value	AVG	Minimum	Maximum
LOC_Os01g58820	0	0	0	0	0	0	1	0.002034	0	0
LOC_Os01g59370	0	0	0	0	0	0	0.986818	0.000202667	0	0
LOC_Os01g59220	0	0.0035275	0	0	0	0	0.908657	0.00245939	0	0.0035275
LOC_Os01g58540	0	0	0	0.004524	0	0	1	0.000502667	0	0.004524
LOC_Os01g59210	0	0.004596	0	0	0	0	1	0.000510667	0	0.004596
LOC_Os01g58920	0.0004435	0.000456	0	0.0006065	0.007008	0.0003575	0.767453	0.00222728	0	0.007008
LOC_Os01g58830	0.0021925	0.008006	0	0	0	0	0.849215	0.00196261	0	0.008006
LOC_Os01g59040	0	0.001562	0	0.0084575	0.004912	0	0.768937	0.00388472	0	0.0084575
LOC_Os01g58710	0	0.001453	0	0.0040065	0.005088	0.000963	0.650765	0.00460872	0	0.008949
LOC_Os01g58650	0	0.01133	0	0	0	0	1	0.00125889	0	0.01133
LOC_Os01g59400	0	0.012098	0	0	0	0	1	0.00134422	0	0.012098
LOC_Os01g59540	0	0.003954	0	0	0	0	0.941104	0.00220233	0	0.013473
LOC_Os01g58560	0.002679	0.0121775	0.009713	0.0003585	0.018254	0.015863	0.5431	0.00944178	0.0003585	0.018254
LOC_Os01g58570	0.001156	0	0	0.000665	0.019309	0.0001905	0.845878	0.00479072	0	0.019309
LOC_Os01g59260	0	0.0061855	0.00566	0.002235	0.019588	0.011544	0.713495	0.00716494	0	0.019588
LOC_Os01g58720	0.0042995	0.00038	0	0.022374	0.00076	0	0.774088	0.00697894	0	0.022374
LOC_Os01g59250	0.0240445	0.014508	0.01196	0.010025	0.024534	0.009605	0.493201	0.0137783	0.009605	0.024534
LOC_Os01g59470	0	0.0267205	0	0	0	0	1	0.00296894	0	0.0267205
LOC_Os01g59240	0	0	0.027805	0	0	0	0.974726	0.00371411	0	0.027805
LOC_Os01g58880	0	0.017792	0	0.0353255	0.035584	0	0.784733	0.0107627	0	0.035584
LOC_Os01g59310	0	0.024696	0	0.038419	0.002697	0	0.910874	0.00731244	0	0.038419
LOC_Os01g58810	0.0131815	0.0009965	0.003745	0.0175615	0.041905	0.0281	0.619483	0.0188299	0.0009965	0.041905
LOC_Os01g59640	0.043576	0	0	0.00891	0.000893	0	0.924457	0.00776789	0	0.043576
LOC_Os01g59009	0	0	0.044602	0.0072525	0	0	0.979674	0.00576161	0	0.044602
LOC_Os01g59460	0	0.046343	0	0	0	0	1	0.00514922	0	0.046343
LOC_Os01g58950	0	0.048931	0.018681	0.0329755	0.040276	0	0.877657	0.0431489	0	0.048931
LOC_Os01g58770	0	0	0.075637	0	0	0	1	0.00840411	0	0.075637
LOC_Os01g59280	0	0.0925325	0.013816	0	0.061461	0	0.89831	0.0186455	0	0.0925325
LOC_Os01g59480	0	0.005499	0	0	0.095017	0	0.992766	0.0111684	0	0.095017
LOC_Os01g59430	0	0	0	0	0.096047	0	0.875817	0.021274	0	0.096047
LOC_Os01g59710	0	0.0065865	0.101409	0.005307	0.06883	0	0.895191	0.0207153	0	0.101409
LOC_Os01g59700	0	0.132836	0	0.061859	0.007558	0	0.880683	0.0288481	0	0.132836
LOC_Os01g58590	0	0.0852625	0	0.107997	0.150119	0	0.827697	0.0396718	0	0.150119
LOC_Os01g59230	0	0.15114	0	0	0.002678	0	0.987459	0.0184782	0	0.15114
LOC_Os01g59290	0	0.16633	0	0	0	0.000767	0.968013	0.0232103	0	0.16633
LOC_Os01g58990	0	0.120719	0.169258	0.036278	0	0.007424	0.74533	0.0571219	0	0.169258
LOC_Os01g59170	0	0.104671	0	0.009459	0.209221	0	0.931813	0.0359279	0	0.209221
LOC_Os01g58970	0.040842	0.085557	0.127151	0.213219	0.032031	0.007095	0.993784	1.29133	0.007095	0.213219
LOC_Os01g58610	0.03543	0.309667	0.137918	0.393347	0.041463	0.363304	0.493158	0.240415	0.03543	0.393347
LOC_Os01g59265	0.082715	0.349102	0.022328	0.377663	0.429424	0.328	0.750319	0.443245	0.022328	0.429424
LOC_Os01g59780	0.056866	0.111435	0.038405	0.163449	0.515876	0.053317	0.867217	0.118208	0.038405	0.515876
LOC_Os01g59580	0.228626	0.424091	0.554101	0.361729	0.194887	0.0446235	0.887691	0.449468	0.0275465	0.554101
LOC_Os01g59570	0.490449	0.586748	0.454758	0.362318	0.172869	0.404173	0.992151	5.50291	0.172869	0.586748
LOC_Os01g59300	0	0.614375	0.167554	0.0174345	0.204346	0.143201	0.856079	0.146861	0	0.614375
LOC_Os01g58960	0	0.935804	0.071443	0.967911	0.64932	0.014586	0.699007	0.366509	0	0.967911
LOC_Os01g58660	0.043565	0.573302	0	0.170485	0.972093	0	0.892698	0.200728	0	0.972093
LOC_Os01g59420	0.00752	1.30289	0	0.055702	0.060698	0.009266	0.882095	0.335122	0	1.30289
LOC_Os01g59770	0.133483	1.30813	0	0.637591	1.27751	0.052036	0.777256	0.40435	0	1.30813
LOC_Os01g59450	0.0184285	1.34284	0	0.137763	0.004366	0.059795	0.965472	0.190419	0	1.34284
LOC_Os01g59680	0.139572	1.10311	1.36515	0.161689	0.019038	0.0085605	0.77875	0.420162	0.0085605	1.36515
LOC_Os01g59050	0.455038	0.301457	0.936348	0.462762	1.39005	0.390967	0.78058	0.782595	0.301457	1.39005
LOC_Os01g59190	0.676591	1.38796	1.26062	1.6337	0.439281	1.91748	0.520149	1.03092	0.439281	1.91748
LOC_Os01g58600	0	0.391055	0.125522	1.98285	0.797314	0	0.910367	0.378297	0	1.98285
LOC_Os01g58630	2.05376	1.8236	1.00499	1.02889	0.439624	0.603639	0.597148	0.963628	0.439624	2.05376
LOC_Os01g59000	0.035676	1.0717	0.294836	0.603898	0.122617	0.955461	0.782069	0.651491	0.035676	2.13724
LOC_Os01g58930	0.120061	0.498931	2.13956	1.45207	1.595	0.0678455	0.755172	0.70335	0.0678455	2.13956
LOC_Os01g59560	2.1553	1.23074	1.8252	1.65304	0.162156	0.870663	0.524177	1.15107	0.162156	2.1553
LOC_Os01g58760	0.057477	0.938441	0	0.397255	0.065172	2.60993	0.617141	1.1782	0	2.60993
LOC_Os01g59880	0.0800105	2.76515	0.786086	1.83694	0.512066	1.01316	0.79738	1.40204	0.0800105	2.76515
LOC_Os01g58730	0.11714	3.44923	0.213384	1.36921	0.21017	0.738526	0.887355	0.728615	0.0462135	3.44923
LOC_Os01g59720	0	0.015637	3.88676	0	0.031274	0.0002735	0.996307	0.44462	0	3.88676
LOC_Os01g59320	2.37744	3.96284	3.40247	2.80713	1.14614	2.21943	0.432005	2.44109	1.14614	3.96284
LOC_Os01g59550	1.17214	1.59844	2.27442	1.77663	0.491743	4.47866	0.83625	3.10936	0.491743	4.47866
LOC_Os01g58800	4.83086	0.699893	2.477	0.526357	4.6992	0.0788795	0.747353	1.62165	0.0788795	4.83086
LOC_Os01g58754	3.64643	2.97686	2.80472	4.89789	1.63193	2.48422	0.546618	2.51809	1.63193	4.89789
LOC_Os01g59490	1.89879	2.46766	4.22516	3.50975	0.911168	3.86975	0.485252	3.32604	0.911168	4.98055
LOC_Os01g59520	3.07013	4.47191	2.00137	3.93281	1.64034	3.98266	0.539844	2.99596	1.64034	5.75992
LOC_Os01g59620	3.46041	6.07111	5.69353	4.72611	1.9273	4.0755	0.356643	4.14647	1.9273	6.07111
LOC_Os01g59840	0.0248285	0.200613	0.018064	0.512674	0.591568	6.1788	0.844409	1.54108	0.018064	6.1788
LOC_Os01g59750	0.018575	3.87201	1.82542	6.34353	3.10576	5.09796	0.51872	3.41862	0.018575	6.34353
LOC_Os01g59760	0.212306	6.75657	3.20869	2.98542	5.20331	4.46451	0.592247	3.19963	0.212306	6.75657
LOC_Os01g59070	3.93003	6.79404	2.73417	4.70457	2.05905	2.21507	0.631431	2.98074	1.48391	6.79404
LOC_Os01g59110	2.43082	1.26221	2.40845	1.06932	1.45979	7.34782	0.793744	2.16356	1.06932	7.34782
LOC_Os01g58780	4.51358	5.61846	4.00315	7.71381	1.84753	3.26471	0.564263	3.84482	1.84753	7.71381
LOC_Os01g59200	8.22545	0.078597	0	0.117527	0.024497	0.0479	0.985835	1.01751	0	8.22545
LOC_Os01g59630	2.46155	8.3564	3.28696	7.10024	3.81211	7.53048	0.460694	4.9344	2.46155	8.3564
LOC_Os01g58700	2.05494	3.39761	9.28506	5.32577	4.43905	2.64656	0.649425	3.92511	2.05494	9.28506
LOC_Os01g59670	9.81827	5.61649	4.73169	7.12641	2.91209	4.67725	0.652435	6.45729	2.91209	9.81827
LOC_Os01g58670	10.1434	1.25684	0.960275	0.310129	0.031708	0.0199045	0.966319	1.43072	0.0199045	10.1434
LOC_Os01g59160	2.05928	11.1955	1.4192	7.1823	2.39008	6.89982	0.660825	4.61928	1.4192	11.1955
LOC_Os01g59020	0.329107	1.79742	11.4345	3.18497	0.91208	6.79361	0.656724	4.75955	0.329107	11.4345
LOC_Os01g58690	7.6819	13.041	6.31707	8.10986	0.783505	9.84285	0.556093	6.59479	0.783505	13.041
LOC_Os01g58850	0.141029	0.226012	2.09665	0.165561	13.1708	0.0278235	0.972008	1.79114	0.0278235	13.1708
LOC_Os01g59410	0.273911	3.42902	2.75191	13.1719	1.28503	0.422091	0.896327	5.59952	0.273911	13.1719
LOC_Os01g59340	3.99259	9.03579	14.196	10.0158	4.11087	10.4403	0.419586	9.17093	3.99259	14.196
LOC_Os01g59819	0	0.070714	0.023828	0.107667	0	14.3197	0.963181	2.05973	0	14.3197
LOC_Os01g59860	4.31443	8.41774	15.225	10.6255	2.11607	13.5114	0.565706	7.56913	2.11607	15.225
LOC_Os01g59800	7.67687	7.00831	8.75239	12.3166	4.43814	6.71947	0.508557	8.42489	4.43814	15.3753
LOC_Os01g58680	7.4973	14.6403	15.599	8.07472	1.82202	6.57209	0.608172	7.16624	1.82202	15.599
LOC_Os01g59140	8.02854	2.11409	5.32596	17.2369	0.897584	16.3205	0.524735	9.38108	0.897584	17.2369
LOC_Os01g59500	17.6112	13.0217	15.9117	13.3283	3.33542	12.8399	0.370703	11.808	3.33542	17.6112
LOC_Os01g59870	0.047759	3.38521	2.18795	10.4691	13.4222	18.0474	0.752315	5.97865	0.047759	18.0474
LOC_Os01g58750	18.3161	9.59611	13.8306	13.6168	5.99993	8.58862	0.44526	11.0668	5.99993	18.3161
LOC_Os01g58640	0.458539	2.46678	0.456563	4.87841	0.810292	16.9956	0.784168	5.67959	0.456563	18.7469
LOC_Os01g59180	1.64763	4.95971	8.2058	5.33168	23.1525	6.10674	0.801209	6.66362	1.64763	23.1525
LOC_Os01g58910	0	4.05969	0.428485	24.4218	1.01693	2.45503	0.932788	10.6707	0	24.4218
LOC_Os01g59120	0.0813665	25.6616	8.75293	15.5239	7.69735	7.33987	0.729166	9.0291	0.0813665	25.6616
LOC_Os01g59730	25.7099	5.46899	7.61524	11.8062	0.636122	9.05463	0.753127	8.4985	0.636122	25.7099
LOC_Os01g59130	21.5254	13.0163	12.7278	22.6138	4.75024	22.5489	0.504192	18.9779	4.75024	26.5347
LOC_Os01g59610	6.18595	9.48287	4.6568	6.67718	28.3801	7.82182	0.814975	7.82092	3.5973	28.3801
LOC_Os01g58740	30.8577	12.5465	13.312	22.1989	11.1905	10.5386	0.592294	14.6116	7.0732	30.8577
LOC_Os01g58550	0.18443	11.7912	4.84284	21.3135	32.9847	11.9442	0.74251	11.2145	0.088372	32.9847
LOC_Os01g59100	4.27968	1.43528	34.2527	2.14687	6.7409	0.871733	0.935198	5.77887	0.871733	34.2527
LOC_Os01g59850	14.3965	14.5831	37.2259	21.745	7.07319	18.9687	0.518113	20.0817	7.07319	37.2259
LOC_Os01g58580	23.6607	14.3866	20.5023	40.2872	16.2428	15.2887	0.563834	22.618	14.1091	40.2872
LOC_Os01g59090	0.75437	2.56828	2.28889	10.5747	3.19763	40.5721	0.851723	9.85547	0.75437	40.5721
LOC_Os01g59350	24.0478	11.0986	42.6861	5.43251	6.22012	3.62187	0.776659	13.2171	3.62187	42.6861
LOC_Os01g59740	47.7714	23.9399	15.7597	43.3159	12.511	11.0202	0.640295	20.5822	11.0202	47.7714
LOC_Os01g59690	10.3088	8.93159	50.6687	6.96344	8.80282	3.88936	0.844142	12.6495	3.88936	50.6687
LOC_Os01g58790	53.7385	2.58835	4.75644	5.53174	2.56313	12.2389	0.858937	12.7092	2.56313	53.7385
LOC_Os01g59510	1.0114	3.41014	1.9008	7.63219	2.70497	59.061	0.904292	11.5869	1.0114	59.061
LOC_Os01g59360	0.012309	32.2764	0.301605	61.3174	1.04179	0.0247805	0.931264	10.5595	0.012309	61.3174
LOC_Os01g58870	57.1993	21.9123	21.9515	60.2596	27.0833	73.2591	0.586408	35.0727	21.9123	73.2591
LOC_Os01g58620	34.3013	20.8572	20.6967	15.552	85.6798	3.03993	0.850345	20.9176	3.03993	85.6798
LOC_Os01g59600	102.739	57.8823	74.4467	80.7692	10.0596	65.9106	0.40996	65.3	10.0596	102.739
LOC_Os01g58860	107.228	0.042211	0.007916	0.309474	0.074169	0.028478	0.996563	12.2418	0	107.228
LOC_Os01g59060	2.00134	8.26167	3.99541	47.882	2.81005	119.935	0.872451	26.9239	2.00134	119.935
LOC_Os01g59440	134.802	55.0655	83.3739	144.33	17.7259	142.618	0.409428	96.7484	17.7259	144.33
LOC_Os01g59530	0.705763	8.82883	80.1373	123.948	1.39956	158.791	0.713042	58.1467	0.705763	158.791
LOC_Os01g59660	161.802	37.0421	2.00561	15.0661	2.68161	4.79579	0.941288	26.4222	2.00561	161.802
LOC_Os01g59080	0.717873	6.22823	31.3173	62.2679	8.86232	200.864	0.805951	56.9649	0.717873	200.864
LOC_Os01g59150	44.8992	81.9142	11.223	161.296	23.2702	309.678	0.751608	102.783	3.44343	309.678
LOC_Os01g59790	311.956	48.7021	39.606	87.8381	26.3561	115.892	0.780374	95.5628	26.3561	311.956
LOC_Os01g58890	1277.45	12.6324	143.544	125.689	6.17541	117.346	0.90167	253.594	6.17541	1277.45
LOC_Os01g58980	#N/A	#N/A	#N/A	#N/A	#N/A	#N/A	#N/A	#N/A	#N/A	#N/A
LOC_Os01g59030	#N/A	#N/A	#N/A	#N/A	#N/A	#N/A	#N/A	#N/A	#N/A	#N/A
LOC_Os01g59390	#N/A	#N/A	#N/A	#N/A	#N/A	#N/A	#N/A	#N/A	#N/A	#N/A

## Sheet: S11_22639501
LOC Gene ID	Aleurone	Anther	Callus	Panicle	Pistil	Seed	T-value	AVG	Minimum	Maximum
LOC_Os11g37790	0	0	0	0	0	0	1	0.000621333	0	0
LOC_Os11g37944	0	0	0	0	0	0	1	0.011321	0	0
LOC_Os11g38080	0	0	0	0	0	0	0.989823	0.00369833	0	0
LOC_Os11g38110	0	0	0	0	0	0	0.983456	0.007009	0	0
LOC_Os11g38400	0	0	0	0	0	0	0.991435	0.0111328	0	0
LOC_Os11g38690	0.0018535	0	0	0	0	0	0.840538	0.0008635	0	0.0018535
LOC_Os11g38456	0	0	0	0	0	0.004083	1	0.000453667	0	0.004083
LOC_Os11g37820	0	0.0033455	0	0.0016605	0.00426	0	0.582981	0.00205244	0	0.00426
LOC_Os11g38090	0.000391	0.0059195	0	0.001538	0.000519	0	0.789071	0.00353517	0	0.0059195
LOC_Os11g37840	0	0.0060515	0	0	0	0	0.840946	0.00161494	0	0.006396
LOC_Os11g37710	0	0.0087985	0	5.75e-05	0.002431	0.002635	0.773988	0.00519717	0	0.0087985
LOC_Os11g38660	0.01399	0.0024165	0	0.002382	0	0	0.745305	0.0055395	0	0.01399
LOC_Os11g37830	0.001853	0.00288	0	0.000677	0.016158	0	0.88566	0.00343756	0	0.016158
LOC_Os11g38380	0	0	0	0.0178595	0	0	0.969673	0.00246583	0	0.0178595
LOC_Os11g38550	0	0	0	0.020018	0	0	0.888432	0.00420944	0	0.020018
LOC_Os11g37930	0	0	0.027287	0.027015	0	0	0.876246	0.00603356	0	0.027287
LOC_Os11g38310	0.0144025	0.027318	0	0.005331	0.002129	0.014002	0.82099	0.00738217	0	0.027318
LOC_Os11g38510	0.013892	0.028956	0	0	0.003276	0.004071	0.893658	0.00595444	0	0.028956
LOC_Os11g38410	0	0	0	0.0291455	0	0	0.887174	0.00616139	0	0.0291455
LOC_Os11g38300	0.0005265	0.030789	0.00181	0	0.009949	0.0061235	0.886794	0.00651922	0	0.030789
LOC_Os11g37800	0	0	0.031115	0	0.011666	0	0.953134	0.00475344	0	0.031115
LOC_Os11g38320	0.0034525	0.002802	0	0.0006605	0.005531	0.0362055	0.854789	0.00869611	0	0.0362055
LOC_Os11g38270	0	0	0	0.030923	0	0	0.844476	0.0257693	0	0.043763
LOC_Os11g38180	0.0051455	0	0	0.04397	0	0	0.973196	0.00593317	0	0.04397
LOC_Os11g38700	0.047087	0.0024915	0	0.00226	0.004983	0.004047	0.933168	0.00802917	0	0.047087
LOC_Os11g38430	0	0	0	0.00089	0	0.049738	0.851435	0.0190569	0	0.049738
LOC_Os11g38560	0	0.0143545	0	0.011379	0.050784	0.048013	0.627778	0.0224453	0	0.050784
LOC_Os11g38280	0	0.026147	0.050498	0.0025455	0.052294	0	0.732683	0.0182363	0	0.052294
LOC_Os11g38370	0.004091	0	0	0.053856	0	0	0.951075	0.0245046	0	0.053856
LOC_Os11g38100	0	0	0.054576	0.019497	0	0	0.829799	0.0143208	0	0.054576
LOC_Os11g38390	0.058879	0	0	0	0	0	0.949889	0.00916478	0	0.058879
LOC_Os11g38420	0.002999	0.029649	0	0.002407	0.059298	0	0.8371	0.015175	0	0.059298
LOC_Os11g38050	0.003711	0.009056	0.051225	0.010207	0.063107	0	0.996786	0.712984	0	0.063107
LOC_Os11g38462	0	0.093263	0	0.0018165	0.013759	0.0683845	0.839517	0.0236667	0	0.093263
LOC_Os11g37780	0	0.102421	0	0.0315715	0.047149	0.0905755	0.977205	0.248037	0	0.102421
LOC_Os11g38120	0	0.0601285	0	0.082604	0.120257	0.001423	0.812661	0.0333875	0	0.120257
LOC_Os11g37910	0	0.042604	0.015884	0.0098745	0.14116	0.0653275	0.85891	0.0774103	0	0.14116
LOC_Os11g38680	0	0.157669	0.149454	0.075641	0.069712	0	0.763123	0.0507171	0	0.157669
LOC_Os11g38470	0	0.0026915	0	0.202957	0.0796	0	0.949317	0.0316943	0	0.202957
LOC_Os11g38130	0.152062	0.128846	0.037209	0.128945	0.252026	0.003414	0.721106	0.0904816	0.003414	0.252026
LOC_Os11g37770	0	0.152672	0	0	0.305343	0.151514	0.95136	0.260189	0	0.305343
LOC_Os11g38600	0	0.187405	0.028915	0.224075	0.354507	0.018277	0.82254	0.0953102	0	0.354507
LOC_Os11g38720	0	0.401753	0	0	0	0	1	0.0446392	0	0.401753
LOC_Os11g37810	0	0.458065	0	0.0733655	0.352127	0	0.883889	0.0981731	0	0.458065
LOC_Os11g38340	0.0242435	0.45823	0	0.066583	0.157412	0.0576345	0.898674	0.0921861	0	0.45823
LOC_Os11g38350	0	0.013127	0	0.062731	0.493714	0	0.968882	0.0685134	0	0.493714
LOC_Os11g38580	0.0997095	0.277404	0.149922	0.130418	0.361297	0.526338	0.573132	0.258195	0.0997095	0.526338
LOC_Os11g38750	0.006464	0.344683	0.003452	0	0.547483	0.249806	0.856691	0.130573	0	0.547483
LOC_Os11g37870	0.0407045	0.054862	0.099764	0.509382	0.024983	0.605419	0.919336	0.505135	0.024983	0.605419
LOC_Os11g37680	0.051715	0.367407	0.026451	0.038559	0.62849	0	0.890135	0.131209	0	0.62849
LOC_Os11g38190	0.042803	0.761349	0.053591	0.0460185	0.022812	0.053448	0.945382	0.121557	0.022812	0.761349
LOC_Os11g37774	0.0021435	0.032845	0.215013	0.846645	0.03449	0.580697	0.948234	0.986408	0.0021435	0.846645
LOC_Os11g38640	0.707709	0.95588	0.252768	0.064816	0.009813	0.0296395	0.852812	0.23127	0.009813	0.95588
LOC_Os11g38450	0.251126	0.388911	0.415211	1.02225	0.473992	0.375762	0.642761	0.438196	0.251126	1.02225
LOC_Os11g38070	0.549906	0.356845	1.182	0.137728	0.136243	0.078481	0.835583	0.304081	0.078481	1.182
LOC_Os11g37750	1.32547	0.0918225	0.293332	0.213196	0	0.0533165	0.912658	0.25018	0	1.32547
LOC_Os11g38710	1.32853	0.0630625	0.043714	0.075484	0	0	0.968886	0.184357	0	1.32853
LOC_Os11g38250	0.362871	1.456	0.785677	0.305299	0.107219	0.614784	0.755591	0.478097	0.107219	1.456
LOC_Os11g38360	0.344092	1.48354	0.204326	0.101371	0.680791	0.0494675	0.877193	0.326783	0.02153	1.48354
LOC_Os11g38440	0.231484	0.394246	0.217486	0.419182	1.73173	0.498884	0.771863	0.543588	0.217486	1.73173
LOC_Os11g37850	0.0115435	0.468507	0	0.709985	0.044893	1.77261	0.789705	0.724889	0	1.77261
LOC_Os11g38530	0.004824	0.12778	0	0.0108155	1.783	0.102728	0.977385	0.233953	0	1.783
LOC_Os11g38630	0.224987	1.84958	0.073198	0.066377	0.010481	0.046254	0.969601	0.255488	0.003833	1.84958
LOC_Os11g38230	1.52309	1.65506	1.87492	0.3155	0.307269	0.284579	0.702666	0.70386	0.127289	1.87492
LOC_Os11g38540	0.0021665	0.158275	0	0.033331	1.93663	0.0143175	0.977434	0.254027	0	1.93663
LOC_Os11g38500	0.836316	1.9028	0.501054	2.23495	0.833628	1.50274	0.623824	0.995649	0.501054	2.23495
LOC_Os11g38200	2.1968	1.79729	2.30602	0.68112	0.602195	0.681849	0.624137	1.02666	0.365294	2.30602
LOC_Os11g38520	1.74275	1.92809	2.26714	2.27109	0.887819	2.45479	0.274122	1.85665	0.887819	2.45479
LOC_Os11g37700	3.28797	0.00358	3.28185	2.33886	0.023926	0.349001	0.958836	6.87509	0.00358	3.28797
LOC_Os11g38150	2.61243	3.29838	1.81247	1.20858	0.50551	0.171413	0.744749	1.11486	0.171413	3.29838
LOC_Os11g38480	0.01191	0.283017	0.112726	2.25138	0.19219	3.35077	0.793352	0.987801	0.01191	3.35077
LOC_Os11g38760	0	3.70993	0	0	0	0	0.998748	0.416344	0	3.70993
LOC_Os11g37920	0.009565	0.251265	0.073003	0.978567	4.47247	0.5816	0.933178	0.762596	0.009565	4.47247
LOC_Os11g38590	0.793725	1.40736	1.74748	1.40431	5.43512	0.153934	0.854688	1.30594	0.153934	5.43512
LOC_Os11g37860	0.004296	0.04228	0.244213	1.65586	0.022175	5.92598	0.789912	1.76509	0.004296	5.92598
LOC_Os11g38140	3.77037	5.9828	3.0616	5.73558	6.13262	2.71808	0.459765	3.62634	2.4341	6.13262
LOC_Os11g37880	7.2343	0.24069	0.844313	0.0180905	0.009165	0.209164	0.906459	1.40532	0.009165	7.2343
LOC_Os11g38620	7.40504	1.88207	1.31745	0.208043	0.158726	0.001089	0.939265	1.22255	0	7.40504
LOC_Os11g38160	6.35422	7.58851	4.75548	0.024444	0.017686	0.033631	0.806547	2.14807	0.017686	7.58851
LOC_Os11g38040	3.5935	7.76413	7.73648	6.17594	6.06353	2.59004	0.399412	5.00761	2.59004	7.76413
LOC_Os11g37720	0	8.02941	0	1.219	0.073819	0	0.978781	1.0436	0	8.02941
LOC_Os11g37940	8.89271	1.06279	2.3987	0.335811	0	0	0.911343	3.4388	0	8.89271
LOC_Os11g37980	11.5069	8.33285	7.70412	7.28704	2.59958	4.60437	0.578774	5.587	2.59958	11.5069
LOC_Os11g37740	0.807176	3.7154	1.70734	7.1843	1.12608	11.6455	0.69972	4.40231	0.807176	11.6455
LOC_Os11g38000	3.95065	7.17021	6.60587	6.1932	1.51836	7.80857	0.544353	6.5717	1.51836	12.7326
LOC_Os11g38670	17.1085	11.6698	8.14686	10.8834	4.01682	12.4715	0.501677	9.96736	4.01682	17.9895
LOC_Os11g38610	2.29727	18.522	2.53643	0.940032	0.101616	0.0834095	0.959302	2.72805	0.013156	18.522
LOC_Os11g37690	8.46032	8.04327	6.73116	12.4542	2.38514	17.725	0.543934	11.3716	2.38514	18.6969
LOC_Os11g38030	6.72117	6.84227	8.50341	11.7006	2.30627	18.8473	0.576639	9.18677	2.30627	18.8473
LOC_Os11g38170	9.63359	11.9776	18.946	9.0682	3.19391	6.84887	0.609103	8.68818	3.19391	18.946
LOC_Os11g37960	12.7867	0.104617	27.4086	19.5943	0.08248	3.76213	0.842657	16.0299	0.08248	27.4086
LOC_Os11g38330	6.17241	8.59448	8.7405	8.19121	1.36958	32.589	0.793567	9.60096	1.36958	32.589
LOC_Os11g37759	4.15787	9.06501	17.5476	12.3102	3.01152	45.3077	0.77688	14.02	3.01152	45.3077
LOC_Os11g38020	1.95229	2.76096	2.12201	10.8787	1.07733	55.2241	0.875704	12.2375	1.07733	55.2241
LOC_Os11g38010	0.032058	2.41762	0.382323	30.2608	5.00771	65.2278	0.839488	16.5541	0.032058	65.2278
LOC_Os11g37890	64.7711	5.57237	33.7756	80.5909	4.94068	63.9373	0.482948	47.0848	4.94068	80.5909
LOC_Os11g38650	14.5556	15.0658	4.57005	83.5143	22.0374	18.7962	0.813683	23.1106	4.57005	83.5143
LOC_Os11g38260	3.12809	1.00226	5.0662	32.7987	3.38103	90.7279	0.806897	25.654	1.00226	90.7279
LOC_Os11g37730	91.9622	6.17499	11.7166	24.8313	2.62773	25.589	0.763849	29.522	2.62773	91.9622
LOC_Os11g37990	3.14108	9.29861	4.46544	16.067	6.89241	94.4409	0.875906	20.9108	3.14108	94.4409
LOC_Os11g37670	0.01096	6.42462	1.32888	7.50558	109.493	0.104571	0.981685	13.9484	0.01096	109.493
LOC_Os11g38240	109.857	0.222726	0.07587	0.0667725	0.323788	0.171826	0.998678	12.3354	0.0667725	109.857
LOC_Os11g38210	153.574	0.962654	0.578136	0.446959	0.103653	0.45101	0.997477	17.4082	0.103653	153.574
LOC_Os11g37950	163.885	0.158043	21.0045	11.5017	0.257978	10.7032	0.928685	28.5983	0.158043	163.885
LOC_Os11g37900	227.873	0.762112	8.11676	4.41814	2.83389	24.694	0.966312	32.1427	0.762112	227.873
LOC_Os11g38220	356.961	0.313458	0.916356	0.365344	0.598465	0.186115	0.999006	39.9777	0.186115	356.961
LOC_Os11g37970	3768.33	0.131508	60.2564	68.6505	0.954363	76.5573	0.991885	445.885	0.131508	3768.33

## Sheet: S11_2567279
LOC Gene ID	Aleurone	Anther	Callus	Panicle	Pistil	Seed	T-value	AVG	Minimum	Maximum
LOC_Os11g05900	0	0	0	0	0	0	1	0.000107222	0	0
LOC_Os11g05920	0	0.0017085	0	0	0	0	0.955842	0.0010775	0	0.0017085
LOC_Os11g05220	0	0	0	0.00219	0	0	0.860934	0.00222989	0	0.00219
LOC_Os11g05890	0	0	0	0	0	0.002758	0.888885	0.00246378	0	0.002758
LOC_Os11g05790	0.025935	0	0	0.000821	0	0.02179	0.888529	0.00545144	0	0.025935
LOC_Os11g06080	0	0	0	0	0.032506	0	1	0.00361178	0	0.032506
LOC_Os11g05210	0.0040335	0.0340765	0	0.0046235	0.030999	0.0119175	0.771448	0.0279447	0	0.0340765
LOC_Os11g05250	0	0	0.038285	0	0	0	1	0.00425389	0	0.038285
LOC_Os11g05500	0	0.027168	0	0	0.054336	0	0.9375	0.009056	0	0.054336
LOC_Os11g05230	0	0	0	0.054786	0	0.003864	0.817809	0.0188646	0	0.054786
LOC_Os11g05720	0.0134685	0.018301	0.024026	0.0026755	0.059552	0.0206175	0.733329	0.0207332	0.0026755	0.059552
LOC_Os11g05200	0	0.001907	0.012003	0	0.082413	0	0.964174	0.0117814	0	0.082413
LOC_Os11g05240	0.012854	0.0112745	0	0.0007545	0.096032	0.023793	0.996713	0.84652	0	0.096032
LOC_Os11g05590	0.0015665	0.0986725	0	0.045267	0.021242	0.0551655	0.773161	0.0308594	0	0.0986725
LOC_Os11g05430	0	0.013229	0	0.106185	0.080859	0.011041	0.876243	0.0234793	0	0.106185
LOC_Os11g06100	0.122384	0.022831	0	0	0.045662	0	0.98164	0.352111	0	0.122384
LOC_Os11g05580	0	0.067165	0	0.03023	0.133922	0.020868	0.798359	0.0388839	0	0.133922
LOC_Os11g06110	0.069978	0.112416	0	0.0498295	0.124343	0.040823	0.932142	0.210452	0	0.134419
LOC_Os11g05630	0	0	0.144835	0.0097195	0	0	0.94425	0.0232702	0	0.144835
LOC_Os11g06090	0	0.145779	0	0	0.065532	0	0.900607	0.0290771	0	0.145779
LOC_Os11g05040	0.0021425	0.0062445	0	0.0177045	0	0.148719	0.905748	0.0289839	0	0.148719
LOC_Os11g05710	0.166761	0.003823	0	0	0.007646	0.029974	0.933413	0.0283993	0	0.166761
LOC_Os11g05460	0.032871	0.180971	0.153732	0.188218	0.034922	0	0.682972	0.0739532	0	0.188218
LOC_Os11g05440	0.0428385	0.143897	0	0.10766	0.195893	0.028183	0.732654	0.0683182	0	0.195893
LOC_Os11g05030	0	0.210798	0.026839	0.000735	0	0	0.980606	0.0270559	0	0.210798
LOC_Os11g05840	0	0.215056	0.014448	0.0404835	0.003442	0.0116485	0.941776	0.0350252	0	0.215056
LOC_Os11g05150	0.029869	0.0346705	0.28626	0.119076	0.035514	0.0048445	0.819545	0.0777241	0.0048445	0.28626
LOC_Os11g05390	0.29377	0.319015	0.094698	0.138265	0.023292	0.299472	0.987104	1.86975	0.023292	0.335501
LOC_Os11g05350	0	0.0429605	0	0	0.338029	0	0.984114	0.0423322	0	0.338029
LOC_Os11g05680	0	0	0.40865	0.160727	0.145554	0.039208	0.858844	0.0966799	0	0.40865
LOC_Os11g05950	0.0347265	0.358696	0	0.41595	0.039959	0	0.864458	0.0963309	0	0.41595
LOC_Os11g05450	0	0.03923	0.068674	0.040569	0.07846	0.476487	0.790362	0.162272	0	0.476487
LOC_Os11g06050	0.0181375	0.17934	0	0.481185	0.04245	0	0.934441	0.0815057	0	0.481185
LOC_Os11g05020	0	0.512331	0.120303	0	0.001061	0	0.970389	0.0704106	0	0.512331
LOC_Os11g05340	0.339981	0.260901	0.330642	0.47215	0.182224	0.590335	0.449516	0.354455	0.182224	0.590335
LOC_Os11g05320	0.0315725	0.105229	0.639908	0.160979	0.033786	0.623348	0.680229	0.252989	0.0315725	0.639908
LOC_Os11g05360	0.201764	0.426833	0.229878	0.215364	0.73459	0.07862	0.747643	0.369128	0.07862	0.73459
LOC_Os11g05800	0.419865	0.239352	0.566957	0.131999	0	0.242922	0.977131	2.21482	0	0.849362
LOC_Os11g06200	0.270724	0.926318	0.176361	0.650276	0.130671	0.827283	0.428217	0.573727	0.130671	0.926318
LOC_Os11g05270	0.092047	0.31446	0	0.62765	0.212601	1.05848	0.582168	0.510736	0	1.05848
LOC_Os11g05980	0.176115	1.07382	0.845358	0.528198	0.680462	0.246732	0.543332	0.555205	0.176115	1.07382
LOC_Os11g05614	0.010481	1.411	0.449507	0.216036	0.264038	0.218001	0.854516	0.339248	0.010481	1.411
LOC_Os11g05420	0.0722065	0.763017	0	0.831559	1.52603	0	0.85622	0.364592	0	1.52603
LOC_Os11g05060	0.216809	0.506789	0.181599	0.300115	1.6101	0.0346045	0.897701	0.32531	0.0346045	1.6101
LOC_Os11g05180	1.66611	1.72923	1.51052	1.06468	0.482834	0.975241	0.403604	1.10885	0.482834	1.72923
LOC_Os11g05750	1.89383	0.349509	1.41756	0.366994	0.168981	0.449827	0.778656	0.583035	0.168981	1.89383
LOC_Os11g05820	2.04349	0.411774	1.88936	0.495966	0.202611	1.02928	0.758271	1.31359	0.202611	2.04349
LOC_Os11g06180	0.118722	2.10983	0.364971	1.43347	0.501048	1.20637	0.874165	1.57649	0.118722	2.10983
LOC_Os11g05935	0.0708335	0.181585	0	0.986896	2.20396	0.257033	0.890108	0.460171	0	2.20396
LOC_Os11g06070	0.909038	2.01857	2.64041	0.993263	1.72936	0.072233	0.721734	0.946478	0.050544	2.64041
LOC_Os11g06210	2.64397	0.718555	0.421125	1.42691	0.166458	1.23286	0.640465	1.13875	0.166458	2.64397
LOC_Os11g05550	0	0.161576	0	2.67724	1.46554	2.61066	0.725787	0.950035	0	2.67724
LOC_Os11g05470	2.7293	0.922531	2.4773	1.91167	3.1755	1.00877	0.939776	4.63111	0.896402	3.1755
LOC_Os11g06140	0.072583	3.27779	0.061859	1.17147	0.064013	0.0450335	0.845454	0.814484	0.0450335	3.27779
LOC_Os11g05070	0.793169	1.35242	3.07822	3.38376	1.97518	1.38628	0.577771	1.64595	0.793169	3.38376
LOC_Os11g05660	3.47306	2.60972	1.60296	0.511186	0.08978	1.03927	0.704435	1.29835	0.08978	3.47306
LOC_Os11g05300	1.17814	3.95517	3.52718	2.3863	2.2215	2.10897	0.575913	1.93043	0.5345	3.95517
LOC_Os11g05770	0.01794	1.91982	1.29304	0.766039	4.12523	0.481881	0.748971	1.37885	0.01794	4.12523
LOC_Os11g05740	0.249316	1.16519	0.287843	4.82547	0.236975	0.551414	0.863881	1.12002	0.107404	4.82547
LOC_Os11g06150	0.2231	2.91683	0	0.018342	5.77048	0.069522	0.89013	1.20472	0	5.77048
LOC_Os11g05690	0.173575	0.149598	6.08656	1.86706	1.23488	0.384234	0.872744	1.36477	0.149598	6.08656
LOC_Os11g05490	6.6842	0.0385675	0.261935	0.439281	0.484261	1.85346	0.822717	1.79602	0.0385675	6.6842
LOC_Os11g05780	0.258061	1.11598	1.07515	6.79699	2.27706	2.81394	0.676215	2.71146	0.258061	6.79699
LOC_Os11g06190	2.76878	5.74555	3.4915	3.65903	1.51806	6.99497	0.489146	3.95358	1.51806	6.99497
LOC_Os11g05400	0.568308	1.42327	2.0026	7.08426	0.537483	6.09036	0.578004	3.46924	0.537483	7.13514
LOC_Os11g05310	0.6329	1.59043	7.33738	3.25204	4.85624	2.32557	0.725756	2.60391	0.6329	7.33738
LOC_Os11g05880	2.95519	4.53707	3.04439	4.62566	1.81618	7.74082	0.507905	4.24606	1.81618	7.74082
LOC_Os11g05760	0.091342	7.8605	0	4.45858	0.298563	0.633491	0.908302	1.5141	0	7.8605
LOC_Os11g05380	1.52254	5.20594	7.89899	1.14453	2.84827	1.33499	0.793163	2.32993	0.799698	7.89899
LOC_Os11g05130	4.86814	7.42024	4.2293	7.1752	2.78468	6.86181	0.335849	5.86827	2.78468	8.36569
LOC_Os11g05394	1.59416	3.74616	10.2503	3.43347	1.66473	5.03449	0.709314	3.78746	1.59416	10.2503
LOC_Os11g05570	8.2355	9.59485	10.5232	6.25504	1.06265	5.68135	0.49677	5.87644	1.06265	10.5232
LOC_Os11g05140	2.74121	6.63652	6.29947	8.09461	2.39243	11.0267	0.588132	5.26213	2.39243	11.0267
LOC_Os11g05870	1.23543	7.33832	2.32795	9.91804	11.0324	2.40354	0.685448	4.31049	1.23543	11.0324
LOC_Os11g05970	0	11.4653	0.056303	3.2138	0.217373	0	0.961978	1.66142	0	11.4653
LOC_Os11g05100	12.1163	3.35621	3.90015	5.40918	2.01629	8.43812	0.576655	6.68945	2.01629	12.1163
LOC_Os11g05540	1.42627	7.07389	2.34859	10.4945	2.47221	12.9076	0.607434	5.93825	1.42627	12.9076
LOC_Os11g05600	1.5134	13.2794	0.513854	1.54467	3.67972	0.289611	0.91918	2.42948	0.139538	13.2794
LOC_Os11g06040	8.78102	8.07706	7.34146	7.69804	4.46565	8.78808	0.584798	9.20095	4.46565	13.3078
LOC_Os11g05810	0.783174	14.2405	3.05338	0.875399	3.17256	0.796673	0.879353	3.10946	0.783174	14.2405
LOC_Os11g05530	0.688362	0.179855	14.6509	10.7419	0.224636	6.16036	0.710417	5.39914	0.179855	14.6509
LOC_Os11g05940	0.0797	15.2431	0	0.0393125	0.047611	0.018335	0.998395	1.71542	0	15.2431
LOC_Os11g06030	0	0.470562	0.411046	6.98257	1.1851	7.77899	0.810528	4.40758	0	15.7678
LOC_Os11g06130	15.9575	13.6606	6.11116	8.28028	1.80292	8.00943	0.541275	8.27979	1.80292	15.9575
LOC_Os11g05080	16.5036	9.9882	5.4045	6.5974	1.6362	3.6964	0.729824	5.79717	1.6362	16.5036
LOC_Os11g05850	11.185	9.30656	11.0317	12.3194	2.99324	16.8802	0.421294	10.5589	2.99324	16.8802
LOC_Os11g06010	1.54509	15.696	6.7977	10.7285	2.53376	11.3384	0.56203	9.31649	1.54509	18.6174
LOC_Os11g05090	18.6376	4.89224	11.7196	10.2025	1.35681	14.0215	0.565484	9.26938	1.35681	18.6376
LOC_Os11g05190	0.52372	2.11565	2.75188	18.7772	3.74321	4.22591	0.829973	4.92426	0.52372	18.7772
LOC_Os11g05120	15.7864	10.6688	9.51385	16.8716	4.21962	19.3378	0.465001	11.3448	4.21962	19.3378
LOC_Os11g05520	0.0366595	19.571	0.189233	10.1531	0.59455	0	0.929389	3.40293	0	19.571
LOC_Os11g05280	2.36718	2.50962	0.867023	3.61533	20.7491	0.328237	0.913388	3.90289	0.328237	20.7491
LOC_Os11g05930	22.1862	7.03787	12.0992	8.49341	2.21362	16.2388	0.511484	12.0992	2.21362	22.1862
LOC_Os11g05510	0.013339	16.5109	0	22.2364	0.174592	0.0126035	0.905754	4.33355	0	22.2364
LOC_Os11g05640	19.5612	0.614314	24.6043	0.185725	0.136052	0.111808	0.891167	5.11403	0.111808	24.6043
LOC_Os11g05650	19.047	18.4585	25.031	23.1801	6.64827	21.266	0.414244	15.8142	6.64827	25.031
LOC_Os11g06170	6.15109	11.2712	6.41442	17.0704	8.73905	29.4074	0.543665	15.196	6.15109	29.4074
LOC_Os11g05160	0.696316	2.27959	29.7931	1.79596	1.37509	0.33424	0.94034	4.89031	0.251469	29.7931
LOC_Os11g05730	4.50738	34.7941	5.14533	16.8212	7.88196	8.47006	0.798591	10.0952	0.296528	34.7941
LOC_Os11g05552	1.20715	4.32381	3.34331	9.12251	1.51008	40.6145	0.857616	9.65306	1.20715	40.6145
LOC_Os11g06020	0.069712	4.36064	3.67947	43.9677	22.3241	21.6096	0.732451	15.3418	0.069712	43.9677
LOC_Os11g05494	1.77403	1.14191	45.2623	0.734807	26.0185	0.0856545	0.912727	8.54042	0.0856545	45.2623
LOC_Os11g05700	26.7564	2.48418	19.6162	12.3613	0.812592	8.04629	0.744287	15.5849	0.812592	46.053
LOC_Os11g05990	5.84943	5.06497	8.68048	11.2851	1.40907	23.6604	0.808481	13.7031	1.40907	48.7047
LOC_Os11g05010	7.2376	28.4775	33.5023	36.2203	52.3977	5.13848	0.708554	19.3963	0.0984025	52.3977
LOC_Os11g05290	0.30753	18.791	1.56899	54.6119	5.18224	41.8217	0.726718	19.3342	0.142363	54.6119
LOC_Os11g05480	0.993842	67.8375	25.5537	6.20309	0.632451	1.32472	0.853624	21.4133	0.632451	67.8375
LOC_Os11g05370	69.9889	45.8683	40.3777	54.9015	9.28387	29.1618	0.572505	34.372	9.28387	69.9889
LOC_Os11g05556	1.69778	3.18977	2.19962	12.9687	1.37726	72.6885	0.873343	16.26	1.37726	72.6885
LOC_Os11g05410	91.0593	4.78365	1.00619	5.99452	0.829609	0.239866	0.98083	11.6694	0.239866	91.0593
LOC_Os11g05860	27.1074	18.478	15.3671	109.26	56.5587	30.607	0.792982	32.2455	15.3671	109.26
LOC_Os11g05562	88.7347	89.7527	52.3278	116.741	14.6369	26.8836	0.552747	59.3827	14.6369	116.741
LOC_Os11g05260	4.2759	2.26868	1.0096	7.85954	2.04285	123.215	0.918517	22.6149	1.0096	123.215
LOC_Os11g05170	3.52325	0.547629	127.35	0.941841	1.82032	0.0561095	0.992499	14.9991	0.0561095	127.35
LOC_Os11g05110	179.802	35.3888	64.842	88.3991	31.3621	99.9717	0.597201	84.3548	31.3621	179.802
LOC_Os11g05050	13.5507	81.7232	34.2535	430.806	151.138	749.656	0.794708	220.093	13.5507	749.656
LOC_Os11g05830	#N/A	#N/A	#N/A	#N/A	#N/A	#N/A	#N/A	#N/A	#N/A	#N/A
LOC_Os11g05910	#N/A	#N/A	#N/A	#N/A	#N/A	#N/A	#N/A	#N/A	#N/A	#N/A
LOC_Os11g05960	#N/A	#N/A	#N/A	#N/A	#N/A	#N/A	#N/A	#N/A	#N/A	#N/A
LOC_Os11g06000	#N/A	#N/A	#N/A	#N/A	#N/A	#N/A	#N/A	#N/A	#N/A	#N/A

## Sheet: S12_3069954
LOC Gene ID	Aleurone	Anther	Callus	Panicle	Pistil	Seed	T-value	AVG	Minimum	Maximum
LOC_Os12g05950	0	0	0	0	0	0	1	0.0221102	0	0
LOC_Os12g06050	0	0	0	0	0	0	1	0.00121211	0	0
LOC_Os12g06690	0	0	0	0	0	0	0.945717	0.00124367	0	0
LOC_Os12g06720	0	0	0	0	0	0	0.989116	0.001974	0	0
LOC_Os12g06680	0	0	0	0.0024385	0	0	0.851103	0.00223817	0	0.0024385
LOC_Os12g06860	0.0015055	0.000957	0	0	0.002534	0	0.878527	0.000555167	0	0.002534
LOC_Os12g06370	0	0.001145	0	6.1e-05	0.00229	0.000825	0.851193	0.00404578	0	0.003093
LOC_Os12g06940	0	0	0	0	0.00569	0	0.975125	0.00419689	0	0.00569
LOC_Os12g06040	0	0	0.006805	0.0070575	0	0.0006725	0.64744	0.00339556	0	0.0070575
LOC_Os12g06430	0	0.007355	0	0	0	0	1	0.000817222	0	0.007355
LOC_Os12g05970	0.001336	0.0080335	0	0.0005725	0.000431	0.000472	0.932851	0.00137211	0	0.0080335
LOC_Os12g06530	0.0031205	0.0016435	0.008857	0	0	0	0.807742	0.0043085	0	0.008857
LOC_Os12g06700	0	0.004753	0	0	0.009506	0.004753	0.875	0.00211244	0	0.009506
LOC_Os12g06360	0.01222	0	0	0.002032	0	0	0.781289	0.00444289	0	0.01222
LOC_Os12g06710	0	0	0	0	0.01251	0	0.895424	0.00255289	0	0.01251
LOC_Os12g07080	0	0	0	0.015008	0.001401	0	0.988331	0.00182322	0	0.015008
LOC_Os12g06580	0.016812	0.001231	0	0.0069875	0	0	0.788205	0.00838456	0	0.016812
LOC_Os12g06950	0	0.017494	0	0	0	0	1	0.00194378	0	0.017494
LOC_Os12g06960	0	0.0029015	0.011529	0.006137	0.018688	0.0132905	0.61403	0.008488	0	0.018688
LOC_Os12g06600	0	0.0187785	0	0.0013385	0	0	0.99109	0.00223522	0	0.0187785
LOC_Os12g05940	0	0.022365	0	0.0003775	0.018182	0	0.679644	0.00897006	0	0.022365
LOC_Os12g06140	0	0.0303865	0.02761	0.000151	0	0	0.856725	0.00724617	0	0.0303865
LOC_Os12g05960	0	0	0	0	0.032357	0	0.884287	0.00692333	0	0.032357
LOC_Os12g06350	0.003182	0.0365925	0	0.0059565	0.013277	0	0.705372	0.0136491	0	0.0365925
LOC_Os12g06730	0	0.0408255	0	0	0.024569	0.0122845	0.887161	0.008631	0	0.0408255
LOC_Os12g06920	0	0.02127	0.017683	0	0.04254	0	0.855976	0.0199477	0	0.04254
LOC_Os12g06420	0.005247	0.0200105	0	0.04334	0.027292	0.0105635	0.574593	0.0212041	0	0.04334
LOC_Os12g06590	0	0	0	0	0.049774	0	1	0.00553044	0	0.049774
LOC_Os12g06900	0	0.021505	0	0.0608885	0.04301	0.056927	0.775073	0.0477577	0	0.0608885
LOC_Os12g06830	0	0	0.071199	0	0	0	1	0.007911	0	0.071199
LOC_Os12g06030	0.007991	0.029446	0.024988	0.0080785	0.073227	0.01684	0.821284	0.0197691	0	0.073227
LOC_Os12g06120	0.023071	0.079154	0	0.008525	0.025522	0.021709	0.717484	0.0286724	0	0.079154
LOC_Os12g06760	0	0.007805	0	0.0504175	0.080526	0	0.909622	0.0154165	0	0.080526
LOC_Os12g05820	0	0.0169165	0	0	0.095429	0.068277	0.831924	0.0248604	0	0.095429
LOC_Os12g06110	0.0217755	0.0479275	0.001081	0.002277	0.095855	0.0070065	0.883139	0.0206076	0.00039	0.095855
LOC_Os12g06790	0.0242025	0.051476	0	0.028143	0.060204	0.013643	0.765265	0.0626291	0	0.0958685
LOC_Os12g06820	0.0777145	0.0274525	0.124248	0.067011	0.096798	0.0609065	0.544108	0.0641553	0.0274525	0.124248
LOC_Os12g06400	0.134141	0	0	0.035115	0	0	0.863359	0.0311971	0	0.134141
LOC_Os12g06990	0	0.0179535	0	0.138051	0.021374	0.054067	0.858929	0.0326502	0	0.138051
LOC_Os12g06240	0	0.102501	0	0	0	0	0.899538	0.0282529	0	0.140975
LOC_Os12g06210	0.062018	0.117335	0.011485	0.140416	0	0.151269	0.517264	0.0817171	0	0.151269
LOC_Os12g06090	0	0.0092795	0	0.0182155	0.169544	0	0.979729	0.0218932	0	0.169544
LOC_Os12g06230	0.0079525	0.170737	0	0.0226385	0.022454	0.0203545	0.922694	0.0307032	0	0.170737
LOC_Os12g06450	0	0.055062	0.030498	0.0059805	0.188304	0.0589	0.844585	0.0469363	0	0.188304
LOC_Os12g05930	0	0.109342	0	0.122132	0.218684	0.020475	0.741663	0.0745153	0	0.218684
LOC_Os12g06540	0.018876	0.136515	0	0.293954	0.273031	0.029208	0.748395	0.0984039	0	0.293954
LOC_Os12g06500	0.131013	0.315277	0	0	0.35947	0	0.822897	0.0965306	0	0.35947
LOC_Os12g06970	0	0.0407	0.088605	0.10755	0.434566	0	0.93187	0.0746023	0	0.434566
LOC_Os12g06440	0.491915	0.300119	0.058813	0.50398	0.050224	0.27686	0.497904	0.280928	0.050224	0.50398
LOC_Os12g06170	0	0.522007	0	0	0.097671	0	0.967	0.0733131	0	0.522007
LOC_Os12g06750	0.088909	0.191318	0	0.565865	0.421119	0.773104	0.622853	0.345077	0	0.773104
LOC_Os12g05990	0	0.899513	0.737279	0.318829	0.06012	0.0994555	0.801427	0.258718	0	0.899513
LOC_Os12g06300	0.357257	1.16629	0.826609	0.624942	0.398558	0.575634	0.631408	0.511709	0.249138	1.16629
LOC_Os12g05880	0.0422805	0.592591	0.420832	0	1.18518	0.018844	0.965437	1.19925	0	1.18518
LOC_Os12g06550	1.03981	1.05079	0.700579	1.8949	0.476859	1.07304	0.5636	0.945597	0.476859	1.8949
LOC_Os12g05790	0	1.96712	0	0	0	0	1	0.218569	0	1.96712
LOC_Os12g05860	0.101481	1.16599	0.138474	0	2.27983	0.062731	0.800867	0.695458	0	2.27983
LOC_Os12g05870	0.0571695	1.24206	0.341577	0.0086635	2.48412	0.038299	0.918146	1.23471	0.0086635	2.48412
LOC_Os12g06070	0.623513	1.44779	1.44655	0.508507	0.0778	2.6158	0.719908	0.941901	0.0778	2.6158
LOC_Os12g06650	1.81347	1.80398	2.96204	1.09671	1.30962	1.00613	0.626189	1.31333	0.941583	2.96204
LOC_Os12g06130	2.29171	1.53455	0.735531	1.84587	3.40933	0.197293	0.751752	1.13113	0.045605	3.40933
LOC_Os12g06060	2.10353	3.41347	0.752147	2.59851	2.48813	1.84282	0.57552	1.66723	0.137156	3.41347
LOC_Os12g05890	0.089767	0.224076	0.121421	3.41929	0.031919	0.580624	0.86572	0.788047	0.031919	3.41929
LOC_Os12g06270	0.751154	3.92699	0.349105	1.11438	0.406915	0.698867	0.883105	0.844371	0.151296	3.92699
LOC_Os12g06570	0.023822	3.97091	0	1.33935	0.031756	0.0096145	0.953979	0.603653	0	3.97091
LOC_Os12g05840	0.194841	1.98754	0.194025	0.003151	3.9745	0.076819	0.926735	1.98508	0.003151	3.9745
LOC_Os12g06250	0.255567	0.906546	0.270357	1.14216	1.06105	4.04582	0.747403	1.35795	0.255567	4.04582
LOC_Os12g06560	2.52696	4.55517	4.81475	3.59612	2.00061	1.66883	0.522175	2.57996	1.29195	4.81475
LOC_Os12g06010	5.11533	1.41249	1.40229	0.10514	0.188703	0.030614	0.921398	0.92577	0.005982	5.11533
LOC_Os12g06220	5.28928	0.528751	0.133083	2.21102	4.33098	2.26621	0.844903	3.96822	0.133083	5.28928
LOC_Os12g06380	2.96399	3.58365	3.39966	3.39851	1.3655	5.48269	0.426769	3.40283	1.3655	5.48269
LOC_Os12g06480	1.32888	2.93296	6.06254	2.4484	0.963724	0.380619	0.826536	1.6084	0.028924	6.06254
LOC_Os12g06280	0.044793	0.132708	0.111285	6.19084	3.18414	3.12434	0.756474	2.02799	0.044793	6.19084
LOC_Os12g06180	2.16806	6.30985	0.792085	5.73793	2.32437	2.29164	0.838373	4.60382	0.792085	6.30985
LOC_Os12g06870	2.00602	5.9378	2.70457	5.28747	1.72565	6.80707	0.557152	3.43589	1.72565	6.80707
LOC_Os12g05810	3.96087	4.60472	6.82018	2.52215	0.663972	2.31283	0.615114	3.09113	0.663972	6.82018
LOC_Os12g06980	0.010198	6.88259	0.91256	3.93769	0.983077	1.47169	0.820068	1.86553	0.010198	6.88259
LOC_Os12g07030	7.21706	0.0464545	1.57165	0.115602	0.092221	0.091345	0.937403	1.20347	0.0464545	7.21706
LOC_Os12g06190	0.873652	1.30004	1.52521	1.811	7.31388	0.103845	0.877663	1.60799	0.103845	7.31388
LOC_Os12g07050	5.65499	6.79334	6.32651	7.66756	2.8479	4.76705	0.412293	4.85753	2.8479	7.66756
LOC_Os12g06660	0	0.687064	0.349764	0.933492	0.122303	8.18142	0.928019	4.05961	0	8.18142
LOC_Os12g06150	0.024488	8.05868	1.54047	3.19126	8.49467	0.280936	0.79355	2.50272	0.024488	8.49467
LOC_Os12g06340	0.018525	0.756118	8.23714	7.07334	8.59829	1.43572	0.66706	3.5	0.018525	8.59829
LOC_Os12g06740	1.5137	2.26081	6.3244	3.52142	1.92593	9.36798	0.570475	4.61758	1.5137	9.36798
LOC_Os12g06080	0.06996	4.66602	0.565198	5.03506	10.3695	0.400212	0.843374	2.59585	0.0599285	10.3695
LOC_Os12g06464	0.379306	10.4436	3.2706	5.82138	1.33776	2.36396	0.773488	3.26316	0.379306	10.4436
LOC_Os12g06840	0.0134495	11.6437	0.017408	2.82815	0.258978	0.0011395	0.959448	1.71345	0.0011395	11.6437
LOC_Os12g06910	10.1833	6.38515	7.05334	6.64275	2.69114	12.11	0.448939	7.27741	2.69114	12.11
LOC_Os12g06200	1.1194	13.0083	1.46688	6.86778	1.64942	4.16131	0.747365	4.36656	1.1194	13.0083
LOC_Os12g05920	7.83769	12.1516	7.45882	12.251	1.74043	15.0018	0.462187	8.83858	1.74043	15.0018
LOC_Os12g06330	7.56692	8.98597	15.7728	14.6321	3.58992	10.6332	0.447084	9.50456	3.58992	15.7728
LOC_Os12g06630	4.87283	16.6075	11.764	13.1962	15.3063	13.9286	0.29877	12.197	4.87283	16.6075
LOC_Os12g06335	8.23833	9.27274	16.8252	15.7552	3.63798	9.59593	0.462332	9.91069	3.63798	16.8252
LOC_Os12g05830	12.629	17.5439	4.42066	13.5032	2.34553	9.7719	0.536972	9.17004	2.34553	17.5439
LOC_Os12g06610	8.25619	8.53518	6.03928	7.72164	2.20771	17.6146	0.619949	7.90779	2.20771	17.6146
LOC_Os12g06520	9.15115	18.5842	17.911	12.9269	18.2354	14.4493	0.27975	13.9629	9.15115	18.5842
LOC_Os12g06290	0.173661	16.8948	1.7801	10.4101	19.2393	0.33662	0.806744	5.44269	0.055921	19.2393
LOC_Os12g06160	0.01924	10.1572	1.6948	4.34998	20.8551	0.284455	0.892984	4.30109	0.01924	20.8551
LOC_Os12g06640	5.5248	8.92805	7.24491	12.0696	1.91839	21.0675	0.573965	10.3191	1.91839	21.0675
LOC_Os12g06510	10.1285	19.5098	11.3848	21.8186	2.14643	21.289	0.362811	14.9837	2.14643	21.8186
LOC_Os12g06410	24.5745	0.0890385	7.33817	0.092177	0.834233	0.05288	0.954819	3.71744	0.05288	24.5745
LOC_Os12g05900	1.31189	8.77166	1.70811	10.3882	6.47042	25.8089	0.698543	9.78345	1.31189	25.8089
LOC_Os12g06100	16.5429	6.92009	13.1864	11.5274	7.53818	17.7188	0.52618	13.7609	6.92009	25.8525
LOC_Os12g06890	30.2964	22.5344	23.1653	23.0963	6.12092	16.3575	0.461034	17.8807	6.12092	30.2964
LOC_Os12g06800	1.51131	11.2513	13.9404	14.6132	8.40099	30.5368	0.647504	12.961	1.51131	30.5368
LOC_Os12g07060	17.7849	9.81346	32.3562	14.2733	5.50197	7.43281	0.667999	13.1438	5.50197	32.3562
LOC_Os12g06780	0.181157	32.9206	2.08763	7.49618	12.1862	0.15152	0.900138	6.58008	0.15152	32.9206
LOC_Os12g06490	33.1376	22.6761	22.877	27.8731	6.53326	17.6756	0.848511	33.8735	6.53326	33.1376
LOC_Os12g06810	32.7952	17.2282	12.3818	23.6737	5.02992	32.0248	0.581074	24.7251	5.02992	33.3744
LOC_Os12g06670	11.289	38.6321	26.0541	25.8511	4.86108	19.5576	0.542204	20.013	4.86108	38.6321
LOC_Os12g06620	39.6199	5.56631	5.3725	8.05695	1.56312	8.94967	0.830378	10.3759	1.56312	39.6199
LOC_Os12g07020	12.7979	6.27965	17.7999	16.5215	4.80867	28.2429	0.691828	15.2772	4.80867	39.6767
LOC_Os12g06260	1.09684	14.2706	3.19976	41.3024	18.314	34.9261	0.674141	16.5525	1.09684	41.3024
LOC_Os12g05980	5.29574	42.9423	2.15145	12.2179	20.309	0.570282	0.86475	9.934	0.570282	42.9423
LOC_Os12g06850	14.5726	12.1665	26.3994	44.4559	11.8162	29.7382	0.563557	22.1862	11.8162	44.4559
LOC_Os12g06020	46.5076	26.8035	39.1668	35.7535	22.2514	52.3902	0.408801	33.3527	22.2514	52.3902
LOC_Os12g06930	10.8619	7.9906	63.647	9.24803	6.86893	3.56071	0.910352	12.1437	3.56071	63.647
LOC_Os12g07010	220.046	154.131	256.038	141.13	19.9832	126.764	0.535225	134.226	19.9832	256.038
LOC_Os12g06770	#N/A	#N/A	#N/A	#N/A	#N/A	#N/A	#N/A	#N/A	#N/A	#N/A
LOC_Os12g07000	#N/A	#N/A	#N/A	#N/A	#N/A	#N/A	#N/A	#N/A	#N/A	#N/A
LOC_Os12g07070	#N/A	#N/A	#N/A	#N/A	#N/A	#N/A	#N/A	#N/A	#N/A	#N/A

## Sheet: S3_14236041
LOC Gene ID	Aleurone	Anther	Callus	Panicle	Pistil	Seed	T-value	AVG	Minimum	Maximum
LOC_Os03g25554	0	0	0	0	0	0	1	0.00444222	0	0
LOC_Os03g25540	0.015256	0	0	0	0	0	0.988811	0.0206318	0	0.015256
LOC_Os03g25434	0	0	0	0.0153185	0.004159	0.0020795	0.866864	0.00655689	0	0.0153185
LOC_Os03g25560	0	0.0206835	0	0	0.020092	0	0.817947	0.00564528	0	0.0206835
LOC_Os03g25570	0	0	0	0.035138	0	0	0.892403	0.00943744	0	0.035138
LOC_Os03g25464	0	0	0	0.015798	0.124195	0	0.901783	0.0246421	0	0.124195
LOC_Os03g25410	0.0706635	0.228848	0.099744	0.195443	0.118795	0.0053955	0.732332	0.0798766	0	0.228848
LOC_Os03g25510	0.417179	0.479357	0	0.426042	0.800708	0.855554	0.657366	0.355632	0	0.855554
LOC_Os03g25550	2.15126	2.29504	0	0.295119	0.050012	2.0976	0.629775	1.01028	0	2.29504
LOC_Os03g25420	1.19137	1.4268	1.4886	1.5432	1.65032	3.249	0.497708	1.81162	1.19137	3.249
LOC_Os03g25470	1.45211	3.55038	3.63768	2.49053	2.77398	0.427631	0.604747	1.68223	0.427631	3.63768
LOC_Os03g25440	2.07044	0.769251	2.90509	3.76271	0.935838	7.3604	0.897851	5.9205	0.769251	7.3604
LOC_Os03g25490	0.461041	0.958838	1.67898	8.45662	0.221128	1.10058	0.91589	1.57188	0.221128	8.45662
LOC_Os03g25480	3.247	2.56499	12.2311	6.98087	1.96127	6.38481	0.663876	5.01338	1.96127	12.2311
LOC_Os03g25460	0.653508	10.7384	0.787466	12.5675	1.26176	2.29657	0.818484	3.42414	0.653508	12.5675
LOC_Os03g25430	3.46283	6.63918	5.92887	5.30965	15.3225	0.9415	0.783921	4.6455	0.9415	15.3225
LOC_Os03g25450	3.83127	7.19884	20.9689	9.13812	4.52447	4.01566	0.803428	5.99377	2.61089	20.9689
LOC_Os03g25390	15.7807	7.34009	16.129	17.7058	3.50584	19.1046	0.472243	14.8049	3.50584	21.9848
LOC_Os03g25500	13.8591	1.35145	0.611713	1.28387	0.011161	24.9618	0.797939	7.25691	0.011161	24.9618
LOC_Os03g25400	9.97872	8.37656	7.90698	27.4632	5.51525	26.2708	0.599109	12.8379	5.51525	27.4632
LOC_Os03g25530	0	179.357	0.210248	2.49367	0.042386	0.060847	0.997931	20.2584	0	179.357
LOC_Os03g25394	#N/A	#N/A	#N/A	#N/A	#N/A	#N/A	#N/A	#N/A	#N/A	#N/A

## Sheet: S3_34414350
LOC Gene ID	Aleurone	Anther	Callus	Panicle	Pistil	Seed	T-value	AVG	Minimum	Maximum
LOC_Os03g59820	0	0	0	0	0	0	1	0.00258078	0	0
LOC_Os03g61170	0	0	0	0	0	0.0002215	1	2.46111e-05	0	0.0002215
LOC_Os03g60524	0	0	0	0.000848	0	0	1	9.42222e-05	0	0.000848
LOC_Os03g60830	0.001886	0	0	0	0	0	1	0.000209556	0	0.001886
LOC_Os03g60449	0	0.00298	0	0	0	0	1	0.000331111	0	0.00298
LOC_Os03g60050	0.0003965	0	0	0.003206	0	5.25e-05	0.820424	0.00183856	0	0.003206
LOC_Os03g61249	0	0	0.007826	0	0	0	1	0.000869556	0	0.007826
LOC_Os03g60020	0	0.006149	0	0	0.009577	0	0.907147	0.00185456	0	0.009577
LOC_Os03g59960	0	0.0107605	0	0	0	0	1	0.00119561	0	0.0107605
LOC_Os03g59830	0	0.0060615	0	0	0.012123	0	0.815737	0.00339117	0	0.012123
LOC_Os03g60010	0	0.0066875	0	0.006269	0.013375	0.008908	0.6725	0.00537972	0	0.013375
LOC_Os03g59780	0	0	0	0.0136145	0	0	1	0.00151272	0	0.0136145
LOC_Os03g59894	0	0.006819	0	0.012675	0	0	0.750204	0.00879522	0	0.015516
LOC_Os03g60230	0	0.0013635	0	0	0.016331	0	0.800116	0.00471617	0	0.016331
LOC_Os03g60060	0.0168925	0	0	0	0	0	1	0.00187694	0	0.0168925
LOC_Os03g59980	0	0	0	0	0.03368	0	0.980189	0.00433533	0	0.03368
LOC_Os03g59850	0	0.0338145	0	0	0.006044	0	0.900945	0.0067345	0	0.0338145
LOC_Os03g59810	0.003318	0.036201	0	0	0.003465	0	0.912067	0.00685189	0	0.036201
LOC_Os03g61319	0	0.019395	0.042066	0.0084195	0.001142	0.001142	0.801884	0.0120819	0	0.042066
LOC_Os03g61180	0	0.0232635	0.033545	0.024273	0.042089	0.028327	0.561866	0.0210682	0	0.042089
LOC_Os03g59754	0	0.0473005	0	0	0	0	1	0.00525561	0	0.0473005
LOC_Os03g61230	0	0.0473345	0	0	0	0	1	0.00525939	0	0.0473345
LOC_Os03g59874	0	0.0506335	0	0.029783	0	0	0.836554	0.0157686	0	0.0506335
LOC_Os03g59860	0	0.0256835	0.044038	0.0052485	0.051367	0.0102945	0.792511	0.0151813	0	0.051367
LOC_Os03g60030	0	0.0692215	0	0	0	0	0.996773	0.00788983	0	0.0692215
LOC_Os03g60670	0.011277	0.0725855	0	0.022436	0	0.0255985	0.781885	0.0221379	0	0.0725855
LOC_Os03g61190	0.0078475	0	0.0038	0	0.055164	0.0770225	0.849389	0.0188696	0	0.0770225
LOC_Os03g60976	0.015029	0.0276035	0.001797	0.089789	0.094388	0.0175785	0.788478	0.0282343	0	0.094388
LOC_Os03g59940	0.0251695	0	0.103372	0	0	0	0.969564	0.0142824	0	0.103372
LOC_Os03g59870	0	0	0.118447	0.0077045	0.012085	0.003776	0.920136	0.0215694	0	0.118447
LOC_Os03g60410	0	0	0	0	0.123914	0	1	0.0137682	0	0.123914
LOC_Os03g59910	0	0.003548	0	0	0.162946	0.005658	0.953956	0.0247742	0	0.162946
LOC_Os03g59920	0	0.0103895	0	0.0421015	0.186014	0	0.957928	0.0276247	0	0.186014
LOC_Os03g59840	0.0434985	0.276214	0	0.0191875	0.003184	0.0031235	0.949624	0.043059	0	0.276214
LOC_Os03g60660	0	0.023728	0.311469	0	0.047456	0.048645	0.9423	0.0505826	0	0.311469
LOC_Os03g60540	0.13512	0.0865865	0.401603	0.103426	0.157646	0.0030275	0.90874	0.237707	0	0.401603
LOC_Os03g59790	0	0.463965	0.266144	0.053811	0.037261	0.0287265	0.861379	0.108721	0	0.463965
LOC_Os03g60300	0	0	0.045013	0.025791	0.018536	0.507804	0.93895	0.296366	0	0.507804
LOC_Os03g60310	0.016971	0.158026	0.561145	0.229655	0.277742	0.043358	0.808157	0.15804	0.007197	0.561145
LOC_Os03g61100	0.130764	0.572946	0.169695	0.035803	0.026742	0.0109605	0.89043	0.317951	0.0109605	0.572946
LOC_Os03g60200	0.527918	0.961141	1.02015	0.534705	0.624453	0.547526	0.50567	0.561608	0.248657	1.02015
LOC_Os03g60992	0.09966	1.30652	0	0.305254	0.226797	0.027418	0.927032	0.229911	0	1.30652
LOC_Os03g59930	0.015341	1.38915	0.05405	0.348756	0.677935	0.630081	0.793164	0.409752	0.015341	1.38915
LOC_Os03g59770	0.337079	1.41242	0.971743	0.426311	0.043696	0.308758	0.69403	0.541074	0.043696	1.41242
LOC_Os03g60690	0.434656	1.56645	1.36063	0.855484	0.588114	0.716061	0.600661	0.730089	0.427678	1.56645
LOC_Os03g60500	0.12133	1.68743	0.692092	1.90337	1.81712	1.31309	0.514482	1.03292	0.12133	1.90337
LOC_Os03g61070	0.254943	2.12595	0.13934	0.0927305	0.18739	0.0649125	0.951678	0.327533	0.026164	2.12595
LOC_Os03g59990	2.2268	0.122933	0.188347	0.0247925	0.056515	0	0.976448	0.29404	0	2.2268
LOC_Os03g61310	0.0754205	0.263516	0.06187	0.333255	0.031844	2.38073	0.840886	0.601244	0.031844	2.38073
LOC_Os03g60960	2.42128	0.103566	0.1461	0.444056	0.038632	0.0138495	0.955363	0.365101	0	2.42128
LOC_Os03g60440	0	2.73659	0.753916	0.026089	0.305472	0	0.950418	0.424674	0	2.73659
LOC_Os03g60250	0.057777	0.124794	0.079799	0.154105	0.098068	2.79772	0.842555	0.702401	0.057777	2.79772
LOC_Os03g60630	0	0.499846	2.88462	1.09016	0.589763	1.11637	0.69344	1.10657	0	2.88462
LOC_Os03g61290	0.026582	3.53638	0	0.359138	0.056759	0.0143815	0.980985	0.452704	0	3.53638
LOC_Os03g60430	0.068229	0.973189	3.23879	2.71956	0.09594	4.04346	0.562895	2.02031	0.068229	4.04346
LOC_Os03g60730	1.89975	1.56283	4.14932	1.81026	0.328123	2.95882	0.614439	1.8831	0.328123	4.14932
LOC_Os03g60890	2.13299	4.92559	2.76602	4.03481	1.09048	3.27389	0.434826	3.02179	1.09048	4.92559
LOC_Os03g60810	0.992737	1.68511	1.32246	3.97996	3.27082	5.1007	0.521841	2.7347	0.992737	5.1007
LOC_Os03g60000	4.99723	5.17307	1.20969	1.45616	0.21238	0.140232	0.786058	1.55855	0.140232	5.17307
LOC_Os03g60180	5.54451	4.17266	3.60606	2.60457	0.847125	2.70235	0.639588	2.39233	0.847125	5.54451
LOC_Os03g60520	5.70279	1.89571	2.47231	3.38207	0.385502	2.76034	0.79699	3.89158	0.385502	5.70279
LOC_Os03g60210	5.74314	0.766048	0.141799	0.030457	0.891375	0	0.956498	0.860207	0	5.74314
LOC_Os03g61080	0.0919115	6.64245	0.384868	2.59382	0.716332	2.69062	0.810888	1.85464	0.0919115	6.64245
LOC_Os03g60190	1.3887	5.90676	1.60634	3.51091	0.986144	6.68203	0.609722	3.06053	0.986144	6.68203
LOC_Os03g61270	7.33522	2.96291	0.09357	0.830495	1.11699	0.414878	0.897403	1.48398	0.09357	7.33522
LOC_Os03g61060	1.48125	1.26424	4.72801	2.21795	1.75579	3.86532	0.773519	4.6025	1.26424	7.85296
LOC_Os03g60930	1.28568	3.53672	4.47731	3.99177	1.08953	8.06392	0.626892	3.57041	1.08953	8.06392
LOC_Os03g60260	2.65388	1.56795	8.51725	2.43888	3.98949	0.982763	0.655659	3.55333	0.982763	8.51725
LOC_Os03g60470	0.0615255	8.96503	0	7.04181	0.083116	0	0.898255	1.80691	0	8.96503
LOC_Os03g60800	6.00845	7.02952	9.78477	6.51018	2.62156	7.82386	0.366447	6.59757	2.62156	9.78477
LOC_Os03g60110	4.12253	7.13063	1.75956	5.70547	0.898544	7.33878	0.536513	5.28698	0.898544	10.107
LOC_Os03g60220	10.2773	2.00649	1.97636	1.34365	1.93889	0.649929	0.856492	2.45292	0.649929	10.2773
LOC_Os03g61040	0.099319	3.08427	9.07979	5.54083	10.6832	0.817734	0.744072	3.61735	0.099319	10.6832
LOC_Os03g60900	3.00169	8.52772	4.48045	5.64047	10.8903	9.7918	0.528357	5.77568	3.00169	10.8903
LOC_Os03g60140	0.646985	3.26937	3.19601	4.80246	6.13615	11.5774	0.639807	4.99313	0.646985	11.5774
LOC_Os03g60880	0.0183235	12.2296	2.34125	3.09055	3.61671	2.12116	0.826167	3.24855	0.0183235	12.2296
LOC_Os03g60360	12.9864	10.0931	13.4618	8.57283	6.24012	7.63839	0.408707	8.57119	6.24012	13.4618
LOC_Os03g60750	5.7463	4.76687	13.8827	5.09422	1.51907	4.00258	0.734133	4.82336	1.51907	13.8827
LOC_Os03g60790	3.33543	1.46425	1.72884	4.8477	1.07898	15.1437	0.724892	5.38589	1.07898	15.1437
LOC_Os03g61200	15.2115	7.80211	11.5755	10.1957	3.8721	10.3746	0.424715	10.3395	3.8721	15.2115
LOC_Os03g60600	8.75682	15.5613	12.0797	10.4214	5.53693	8.28676	0.460202	9.19567	5.53693	15.5613
LOC_Os03g59774	0.800538	12.3016	2.4516	5.68763	2.0502	14.0889	0.631819	6.85155	0.800538	15.6291
LOC_Os03g60700	13.0539	13.7647	10.7029	9.67933	3.01768	15.6502	0.383306	11.6005	3.01768	16.082
LOC_Os03g61280	0.659261	5.76153	0.415375	5.85011	1.40021	16.1343	0.821848	4.34768	0.415375	16.1343
LOC_Os03g61110	4.39173	9.74215	6.48328	9.6199	3.97704	16.1496	0.600926	7.52321	3.97704	16.1496
LOC_Os03g60170	1.87968	8.50434	3.7921	10.304	1.49717	17.2204	0.712804	6.3095	1.49717	17.2204
LOC_Os03g60560	8.75312	1.02881	17.4528	1.0779	4.95487	0.34271	0.84677	4.31635	0.34271	17.4528
LOC_Os03g60610	17.542	12.1072	13.253	13.7373	3.10242	11.4864	0.421429	10.9707	3.10242	17.542
LOC_Os03g59880	9.01964	3.00167	8.56997	9.25111	0.891227	17.3387	0.606198	8.10782	0.891227	17.5815
LOC_Os03g60480	0	8.32052	9.31348	16.7751	2.19215	20.6665	0.659947	8.54311	0	20.6665
LOC_Os03g60710	9.08879	12.1198	21.3235	15.6877	4.78439	13.5632	0.49909	11.8637	4.78439	21.3235
LOC_Os03g61140	18.4684	22.3177	16.5296	11.0773	1.94872	14.6414	0.437234	13.6439	1.94872	22.3177
LOC_Os03g60870	23.4531	12.5504	18.6671	18.9756	1.62986	13.4923	0.400137	15.1114	1.62986	23.4531
LOC_Os03g60550	17.983	23.8377	11.9024	12.0802	1.98572	20.3854	0.44601	14.3872	1.98572	23.8377
LOC_Os03g61120	3.09669	20.8467	24.2685	18.4083	4.18415	7.03601	0.678201	9.63834	3.09669	24.2685
LOC_Os03g60350	2.88271	16.4571	8.43786	25.0618	8.71873	20.0905	0.555582	12.685	2.88271	25.0618
LOC_Os03g60639	0	2.94566	10.0317	5.97352	0.959788	10.5493	0.776775	8.04183	0	25.9805
LOC_Os03g61010	0.294124	26.0482	11.1419	6.00111	4.56199	6.18114	0.75198	8.63687	0.294124	26.0482
LOC_Os03g60240	3.90162	12.7989	4.95893	12.831	4.89425	26.3151	0.660198	10.8723	3.90162	26.3151
LOC_Os03g61030	0.726466	2.45013	2.8008	5.2684	0.643184	28.0674	0.867002	6.43674	0.643184	28.0674
LOC_Os03g60939	28.1096	14.8014	10.9543	13.8601	5.61033	16.3837	0.53747	14.6802	5.61033	28.1096
LOC_Os03g60390	18.4341	29.6417	7.06138	24.8841	10.5669	10.8146	0.588892	14.1255	7.06138	29.6417
LOC_Os03g60820	3.23258	16.1437	7.61365	11.0559	29.8282	22.1415	0.936962	82.1108	3.23258	29.8282
LOC_Os03g60380	13.6243	26.5626	6.47326	30.0174	4.54118	10.7229	0.663348	12.3179	4.54118	30.0174
LOC_Os03g61050	30.5331	18.0416	16.7999	18.033	6.66471	16.5661	0.436282	18.6921	6.66471	30.5331
LOC_Os03g60460	17.1121	28.8697	26.5483	31.9151	24.4714	18.5758	0.441813	19.3813	15.0894	31.9151
LOC_Os03g61240	11.0945	32.08	3.69688	14.1585	0.992527	6.08955	0.774608	9.99163	0.992527	32.08
LOC_Os03g60650	32.5793	4.89092	4.02055	5.80144	5.16427	6.44893	0.740997	11.1205	4.02055	32.5793
LOC_Os03g60850	32.9492	0.375239	2.23793	9.17049	6.48799	4.85128	0.836668	8.44473	0.375239	32.9492
LOC_Os03g61090	0.387426	2.59845	2.23028	33.4381	2.2244	22.4243	0.699548	12.6456	0.387426	33.4381
LOC_Os03g60570	10.4927	3.9834	6.40482	0.54261	34.5906	0.369365	0.912944	6.52014	0.369365	34.5906
LOC_Os03g60910	3.67702	7.47425	40.0613	9.47239	5.39858	18.7904	0.78237	12.2011	3.67702	40.0613
LOC_Os03g60340	0	12.2106	1.06619	40.7947	22.5621	29.8457	0.713196	14.9328	0	40.7947
LOC_Os03g60780	41.4016	20.7044	31.8536	24.9042	9.85564	13.4469	0.517896	22.3422	9.85564	41.4016
LOC_Os03g60419	5.82709	5.69119	42.4422	15.5305	13.0505	29.3924	0.619299	19.0783	5.69119	42.4422
LOC_Os03g61210	38.5224	22.338	43.4473	27.5511	5.76019	26.6372	0.428315	26.9058	5.76019	43.4473
LOC_Os03g61019	43.7116	39.2656	24.4679	47.7407	4.14786	18.5637	0.498852	26.5713	4.14786	47.7407
LOC_Os03g60150	5.39143	9.28722	9.93157	18.5138	8.29688	49.9952	0.723157	17.858	5.39143	49.9952
LOC_Os03g60530	55.8067	51.2937	37.3358	47.5827	18.9096	49.5099	0.424432	42.0246	18.9096	55.8067
LOC_Os03g59760	40.8233	27.981	56.4062	47.7338	10.1779	33.8609	0.471339	32.7738	10.1779	56.4062
LOC_Os03g60950	34.1308	34.6098	41.5434	58.9336	9.73115	25.2808	0.516807	31.8604	9.73115	58.9336
LOC_Os03g60100	0.46369	3.79318	3.57557	48.8695	9.63091	65.9183	0.712208	24.1872	0.46369	65.9183
LOC_Os03g60120	19.8071	47.9655	66.5277	44.0677	22.1225	36.2221	0.550941	33.9474	19.8071	66.5277
LOC_Os03g60920	33.6536	14.1013	68.2526	15.2514	4.30923	16.5155	0.769452	21.5707	4.30923	68.2526
LOC_Os03g61260	1.31139	9.86086	10.4037	39.3216	14.0512	71.264	0.684167	27.9249	1.31139	71.264
LOC_Os03g60509	11.8085	3.17849	1.83014	50.0909	81.0063	46.1382	0.749118	27.0656	1.83014	81.0063
LOC_Os03g60370	83.9923	25.6138	36.5113	16.1185	5.96093	8.52643	0.780762	25.7007	5.96093	83.9923
LOC_Os03g60740	31.2284	26.4736	25.5922	77.8345	4.03245	74.9236	0.575784	46.5588	4.03245	95.3699
LOC_Os03g60620	24.5786	62.8348	99.4699	103.866	16.8521	71.001	0.468947	60.5705	16.8521	103.866
LOC_Os03g61130	44.013	28.7532	49.6361	67.508	21.3016	105.22	0.480405	60.2881	21.3016	105.22
LOC_Os03g60840	2.08937	13.681	109.608	23.2859	34.4945	4.22753	0.840189	27.7489	2.08937	109.608
LOC_Os03g60130	54.8353	28.3655	159.228	35.6127	28.7784	32.9217	0.762723	51.2752	28.3655	159.228
LOC_Os03g61220	4.37291	18.4517	15.0243	29.5219	4.66272	225.35	0.894367	46.1983	4.37291	225.35
LOC_Os03g60400	141.964	142.354	255.026	173.121	34.2587	25.7646	0.642265	109.431	25.7646	255.026
LOC_Os03g60080	117.395	15.8246	304.861	35.1676	94.6029	24.4452	0.859892	71.841	15.8246	304.861
LOC_Os03g60090	85.3274	37.8379	33.205	336.056	10.6524	117.326	0.723642	119.892	10.6524	336.056
LOC_Os03g60760	0.880589	0.226682	351.646	1.84629	0.834444	0.171844	0.998318	39.5976	0.144639	351.646
LOC_Os03g61150	23.5448	2.04422	491.33	2.56529	10.59	2.73681	0.98411	61.5319	2.04422	491.33
LOC_Os03g60580	869.392	1.19544	50.3607	19.7067	1.31981	3.3102	0.981999	110.51	1.19544	869.392
LOC_Os03g61160	5.00658	0.013915	909.062	0.159419	0.019175	0.043092	0.999159	101.687	0.013915	909.062
LOC_Os03g60720	232.901	25.3103	967.592	28.1919	45.0886	10.3327	0.954839	146.352	0.077338	967.592
LOC_Os03g59950	#N/A	#N/A	#N/A	#N/A	#N/A	#N/A	#N/A	#N/A	#N/A	#N/A
LOC_Os03g59970	#N/A	#N/A	#N/A	#N/A	#N/A	#N/A	#N/A	#N/A	#N/A	#N/A
LOC_Os03g60279	#N/A	#N/A	#N/A	#N/A	#N/A	#N/A	#N/A	#N/A	#N/A	#N/A

## Sheet: S4_33308504
LOC Gene ID	Aleurone	Anther	Callus	Panicle	Pistil	Seed	T-value	AVG	Minimum	Maximum
LOC_Os04g55890	0	0	0	2.4e-05	0	0	0.986067	0.000695778	0	2.4e-05
LOC_Os04g55879	0	0	0	0.000748	0	0	0.82267	0.000340222	0	0.000748
LOC_Os04g55430	0	0	0	0.0009055	0	0.0007545	0.895845	0.000184444	0	0.0009055
LOC_Os04g55390	0	0	0	0	0.000989	0	1	0.000109889	0	0.000989
LOC_Os04g55540	0.002013	0.0016655	0	0	0	0	0.632735	0.000922833	0	0.002013
LOC_Os04g55330	0	0.00043	0	0	0.004711	0	0.988591	0.000571222	0	0.004711
LOC_Os04g56330	0.002518	0.0051435	0.00596	0.001412	0	0	0.779688	0.00182939	0	0.00596
LOC_Os04g55350	0	0.0060045	0	0	0.005812	0.0009105	0.860053	0.00141411	0	0.0060045
LOC_Os04g55320	0	0.0006065	0.006905	0.0016575	0	0	0.791233	0.00387733	0	0.006905
LOC_Os04g55400	0.0070475	0.0007615	0	0	0	0	0.986493	0.000867667	0	0.0070475
LOC_Os04g56020	0	0	0	0	0	0.0072935	0.91962	0.0013315	0	0.0072935
LOC_Os04g56380	0.000579	0.001302	0	0.003186	0.008607	0.0059065	0.935744	0.00735728	0	0.008607
LOC_Os04g56260	0	0.009938	0	0	0.005623	0.000477	0.791117	0.00294944	0	0.009938
LOC_Os04g55340	0	0	0	0.002399	0.018047	0	0.935038	0.00304733	0	0.018047
LOC_Os04g55630	0.00151	0	0.023128	0	0	0	0.991839	0.00273756	0	0.023128
LOC_Os04g55555	0	0.010714	0.024183	0.004472	0.016159	0.001456	0.713996	0.00883494	0	0.024183
LOC_Os04g55530	0	0.003755	0	0.0021085	0.037242	0.0021545	0.917286	0.00687617	0	0.037242
LOC_Os04g55450	0.022586	0.005135	0	0.005378	0.021985	0.0438845	0.631225	0.0192614	0	0.0438845
LOC_Os04g56220	0	0.040697	0	0	0.054589	0	0.90681	0.0105873	0	0.054589
LOC_Os04g56080	0.0020815	0.0628665	0.046268	0.0556535	0.000211	0.010531	0.625216	0.0279286	0.000211	0.0628665
LOC_Os04g56130	0.0110195	0	0.071437	0.0144805	0	0	0.849659	0.0262193	0	0.071437
LOC_Os04g56090	0.0030255	0.071682	0	0.0608805	0.000441	0.002296	0.856754	0.0331313	0	0.071682
LOC_Os04g55760	0.005433	0.0900195	0	0.042697	0.012759	0.0247955	0.723768	0.0321056	0	0.0900195
LOC_Os04g55590	0.005869	0.108395	0	0.0293315	0.042207	0.066945	0.746208	0.0364969	0	0.108395
LOC_Os04g55505	0.023351	0.0894155	0.046798	0.0032925	0.131341	0.0625775	0.674302	0.0526179	0	0.131341
LOC_Os04g56000	0.0614295	0.074058	0.125891	0.099267	0.148116	0.0642155	0.964733	0.410892	0.0614295	0.148116
LOC_Os04g56050	0	0	0.182587	0	0	0	0.912611	0.0344707	0	0.182587
LOC_Os04g55770	0	0.0960055	0	0.085232	0.238696	0.041896	0.865725	0.0550114	0	0.238696
LOC_Os04g55870	0.0040945	0.04992	0	0.0005215	0.300787	0	0.973507	0.040504	0	0.300787
LOC_Os04g56360	0	0.326245	0.055028	0.0714625	0.023788	0.120055	0.841713	0.0821521	0	0.326245
LOC_Os04g56280	0	0.0005575	0.343542	0	0.029949	0	0.988375	0.0417214	0	0.343542
LOC_Os04g56420	0.0062095	0.128827	0.176132	0.044502	0.257654	0.345202	0.992234	2.16579	0.0001015	0.345202
LOC_Os04g55550	0.0302895	0.0260805	0.352977	0	0	0	0.928841	0.0615463	0	0.352977
LOC_Os04g55750	0	0.379209	0	0	0.02799	0	0.95966	0.0557318	0	0.379209
LOC_Os04g56190	0	0	0	0.239386	0.481294	0	0.937827	0.0800756	0	0.481294
LOC_Os04g55830	0.0001655	0.033419	0.004532	0.027233	0.484292	0.0035405	0.970992	0.0662977	0.0001655	0.484292
LOC_Os04g55370	0.0278255	0.386934	0.21188	0.497922	0.091125	0.184142	0.696667	0.189579	0.0278255	0.497922
LOC_Os04g56250	0.023503	0.0043545	0.553448	0	0.003137	0.0015685	0.982269	0.070217	0	0.553448
LOC_Os04g55440	0.599722	0.004711	0	0.0188615	0	0.020505	0.880441	0.130371	0	0.599722
LOC_Os04g55790	0.05436	0.355231	0.128591	0.0337505	0.211758	0.237119	0.784447	0.25403	0.0337505	0.839176
LOC_Os04g56460	0.91901	0.10927	0.424876	0.008023	0.218541	0	0.896531	0.186636	0	0.91901
LOC_Os04g56500	0.0237105	0.510823	0.201964	0.620584	1.38634	0.433614	0.85719	1.0679	0.0237105	1.38634
LOC_Os04g56490	0	1.44975	0.512922	0.225713	0.032989	0	0.886349	0.527526	0	1.44975
LOC_Os04g55980	0.0512675	0.836884	0.907817	0.00899	1.67377	0.266506	0.809472	0.469441	0.00899	1.67377
LOC_Os04g55490	0	1.96258	0.267866	0.101452	0.688203	0.03838	0.916216	0.364227	0	1.96258
LOC_Os04g55610	0.961911	1.46019	0.485215	0.868028	1.75931	0.254385	0.949467	3.36525	0.254385	1.97745
LOC_Os04g55740	0.0149475	2.00756	0.531081	0.248473	0.064744	0.0121485	0.885598	0.700495	0.0121485	2.00756
LOC_Os04g56040	1.26518	0.0757535	2.11421	0.390598	0	0.029183	0.847337	0.521811	0	2.11421
LOC_Os04g56150	0	1.9102	0.69776	2.22711	1.70528	0.0112935	0.756089	0.730315	0	2.22711
LOC_Os04g55420	0.723303	1.59136	1.13956	1.58669	0.594549	2.2353	0.38651	1.4746	0.594549	2.2353
LOC_Os04g55950	1.98804	2.26571	0.935644	1.57911	1.00104	0.132641	0.673918	0.908464	0.132641	2.26571
LOC_Os04g55680	0.181702	1.92251	0.553536	1.09722	2.70813	0.978323	0.710728	0.997246	0.181702	2.70813
LOC_Os04g56170	0.004916	0.956288	0.018892	2.71409	1.90409	2.39313	0.6838	1.06441	0.004916	2.71409
LOC_Os04g56405	2.71405	3.0861	1.91701	2.83847	1.13783	3.11867	0.27518	2.35583	1.13783	3.11867
LOC_Os04g55600	0	0.373825	1.4234	2.63903	0.19176	3.2231	0.970021	8.40282	0	3.2231
LOC_Os04g56390	0	0.507136	2.03561	0.883574	0.846379	3.51437	0.852164	2.36689	0	3.51437
LOC_Os04g55780	1.1529	3.80448	2.31924	1.11896	1.31204	0.348673	0.774663	1.18476	0.348673	3.80448
LOC_Os04g56120	5.16394	0.102653	0.778519	0.392638	0	0.019783	0.882402	1.11357	0	5.16394
LOC_Os04g55360	2.13689	4.55496	2.65183	6.06972	2.96147	4.00338	0.508954	3.32376	2.13689	6.06972
LOC_Os04g56309	6.0698	0.188732	4.07745	0.194249	0.280775	0.014735	0.900395	1.21183	0.014735	6.0698
LOC_Os04g55820	0.009924	0.232426	0.009724	0.0347475	6.50418	0.033978	0.988728	0.787856	0.009724	6.50418
LOC_Os04g55700	3.30343	1.88467	2.32523	3.55167	0.207636	6.62178	0.597538	3.10466	0.207636	6.62178
LOC_Os04g55570	0.016507	6.81749	1.66541	5.94069	2.10616	5.57727	0.604426	3.15467	0.016507	6.81749
LOC_Os04g56300	3.29354	5.08882	4.47175	4.43392	7.80882	3.92128	0.481902	4.46385	3.29354	7.80882
LOC_Os04g56060	0.019003	2.02108	0.07711	2.83349	2.79156	9.41018	0.759021	3.06127	0.019003	9.41018
LOC_Os04g55620	0.006188	9.66514	2.33053	2.81695	5.34521	4.08036	0.770049	3.04947	0.006188	9.66514
LOC_Os04g56370	0	0.448662	0.356059	0.806539	10.4137	0.312575	0.966341	1.46864	0	10.4137
LOC_Os04g55660	0.056535	5.33454	0.047524	3.02005	10.6624	0	0.900106	2.13147	0	10.6624
LOC_Os04g55810	6.56757	8.93519	6.50502	8.80263	11.2479	8.68138	0.358878	7.96736	6.50502	11.6995
LOC_Os04g56510	7.937	9.82964	4.43958	7.97764	2.14914	12.0223	0.487913	6.8082	2.14914	12.0223
LOC_Os04g55940	13.4204	8.30461	5.50892	12.4543	1.07738	9.37528	0.411212	9.00476	1.07738	13.4204
LOC_Os04g55480	8.66851	11.1991	6.24836	8.865	2.40349	13.7106	0.498802	7.63161	2.40349	13.7106
LOC_Os04g55840	1.48937	13.8186	0.088513	3.94864	2.08463	2.36496	0.851793	3.35585	0.088513	13.8186
LOC_Os04g56030	8.46095	1.05019	13.9901	0.303787	2.09781	0.0332175	0.883697	3.00076	0.0332175	13.9901
LOC_Os04g55640	9.26672	4.54226	2.57993	6.25187	14.0346	7.18605	0.667377	5.70892	2.57993	14.0346
LOC_Os04g56350	11.0843	14.1922	14.4944	14.3446	5.11255	8.13901	0.314908	10.4372	5.11255	14.4944
LOC_Os04g55500	10.2244	14.5015	4.45098	8.76431	5.02526	7.5008	0.537553	7.57234	4.45098	14.5015
LOC_Os04g55690	1.6991	4.18114	1.54887	5.34474	1.4499	17.2527	0.779379	5.30035	1.4499	17.2527
LOC_Os04g55730	1.78613	4.67744	3.06175	4.58294	1.25706	17.5726	0.839551	8.437	1.25706	17.5726
LOC_Os04g55560	6.24317	4.80824	8.8129	19.0057	14.4902	6.81277	0.514895	10.3071	4.80824	19.0057
LOC_Os04g55860	15.6001	15.0238	11.8628	15.0853	20.0757	15.6806	0.360956	13.6344	11.8628	20.0757
LOC_Os04g55670	3.69708	12.0066	2.88341	21.21	22.8591	24.1591	0.580834	11.6858	2.88341	24.1591
LOC_Os04g56180	0.01888	3.52417	24.2054	6.25676	10.4486	1.11945	0.868216	5.52493	0	24.2054
LOC_Os04g55410	16.4599	10.6609	22.1584	17.5188	6.52385	12.2473	0.835679	24.1007	6.52385	27.3923
LOC_Os04g55510	30.321	17.7822	8.63947	23.0872	4.37412	22.6787	0.430139	19.924	4.37412	30.321
LOC_Os04g55850	2.10821	13.8645	7.07945	30.923	16.5032	9.61433	0.892342	26.2074	2.10821	30.923
LOC_Os04g56480	28.1506	12.6844	14.8488	15.2605	1.87848	31.6195	0.533879	16.6142	1.87848	31.6195
LOC_Os04g56440	25.7405	14.011	32.2872	20.0698	2.6554	18.2427	0.50103	17.9078	2.6554	32.2872
LOC_Os04g56210	0.053476	3.38614	0.151933	41.403	23.6237	0.015693	0.917744	7.62757	0	41.403
LOC_Os04g56140	13.4552	25.4675	26.8393	19.946	9.54798	43.921	0.558525	22.1157	9.54798	43.921
LOC_Os04g56320	1.30005	1.41082	3.67001	4.3452	1.12251	45.0304	0.901151	8.95999	1.12251	45.0304
LOC_Os04g56070	29.2767	45.4416	28.7618	28.4298	7.69111	24.1035	0.539882	23.6344	7.69111	45.4416
LOC_Os04g55520	13.0154	23.0684	47.2728	10.9895	27.543	6.56493	0.680081	18.6956	6.56493	47.2728
LOC_Os04g56110	52.7803	0.147782	38.9403	2.79568	0.211963	7.27241	0.81042	14.7588	0.147782	52.7803
LOC_Os04g56240	0.0289635	2.91638	0.29875	7.61857	0.163345	31.8221	0.834425	13.8922	0.0289635	53.7857
LOC_Os04g56100	8.70679	2.50962	41.795	3.92774	54.0592	2.69811	0.808989	15.1851	2.50962	54.0592
LOC_Os04g55800	4.21535	3.37143	7.21828	8.87946	1.24197	25.206	0.860349	14.5126	1.24197	61.6915
LOC_Os04g55960	56.1539	28.1077	28.9285	49.6334	11.2442	63.1938	0.526596	43.6117	11.2442	63.1938
LOC_Os04g56450	64.1018	15.1218	60.605	24.8084	1.68566	15.0075	0.646453	27.2673	1.68566	64.1018
LOC_Os04g55930	67.472	41.5423	40.2291	53.2636	18.7773	35.315	0.495421	37.7591	18.7773	67.472
LOC_Os04g56470	18.7934	0.422312	69.1417	1.025	0.342858	0.997858	0.955542	10.4148	0.301746	69.1417
LOC_Os04g56290	35.1145	9.95593	14.2827	26.2533	3.14378	73.6057	0.739952	25.1926	3.14378	73.6057
LOC_Os04g55970	52.8289	4.09092	105.178	0.479306	0.948375	0.173274	0.925902	18.614	0.034543	105.178
LOC_Os04g55710	77.9298	5.58462	8.82363	21.2185	1.66882	105.225	0.783671	31.9256	1.66882	105.225
LOC_Os04g55920	21.3893	79.8465	35.2501	115.761	8.48098	61.2486	0.570933	57.0129	8.48098	115.761
LOC_Os04g56520	133.494	52.4975	82.2144	89.6491	21.0965	88.7061	0.549647	68.2722	21.0965	133.494
LOC_Os04g56230	0.0297005	0.900617	0.03962	7.13679	0.050136	220.545	0.958149	32.7095	0.0297005	220.545
LOC_Os04g56430	39.9953	0.0477175	233.373	0.496155	0.095435	8.15493	0.965115	33.1669	0.0477175	233.373
LOC_Os04g55380	0	0.307772	0	73.7958	247.394	0	0.962558	35.722	0	247.394
LOC_Os04g55720	288.873	19.2616	63.7574	44.2469	10.1066	91.1422	0.837741	73.7612	10.1066	288.873
LOC_Os04g55650	480.67	10.8086	59.5759	58.6436	9.20749	328.865	0.769766	151.778	9.20749	480.67
LOC_Os04g56160	502.788	18.9532	130.618	231.847	58.8323	255.803	0.62533	223.314	18.9532	502.788
LOC_Os04g56400	2.02953	6.80386	3.51531	152.868	2.23866	612.311	0.833136	158.855	2.02953	612.311
LOC_Os04g55580	#N/A	#N/A	#N/A	#N/A	#N/A	#N/A	#N/A	#N/A	#N/A	#N/A
LOC_Os04g55899	#N/A	#N/A	#N/A	#N/A	#N/A	#N/A	#N/A	#N/A	#N/A	#N/A
LOC_Os04g55910	#N/A	#N/A	#N/A	#N/A	#N/A	#N/A	#N/A	#N/A	#N/A	#N/A
LOC_Os04g56010	#N/A	#N/A	#N/A	#N/A	#N/A	#N/A	#N/A	#N/A	#N/A	#N/A
LOC_Os04g56340	#N/A	#N/A	#N/A	#N/A	#N/A	#N/A	#N/A	#N/A	#N/A	#N/A

## Sheet: S5_21747243
LOC Gene ID	Aleurone	Anther	Callus	Panicle	Pistil	Seed	T-value	AVG	Minimum	Maximum
LOC_Os05g36400	0	0	0	0	0	0	0.972828	0.00128933	0	0
LOC_Os05g37100	0	0	0	0	0	0	0.995432	0.00206122	0	0
LOC_Os05g37480	0	0	0	0	0	0	1	0.000548889	0	0
LOC_Os05g37510	0	0	0	0	0	0	1	0.000643667	0	0
LOC_Os05g37740	0	0	0	0	0	0	1	0.00335544	0	0
LOC_Os05g37070	0	0	0	0.004566	0	0	0.973527	0.000614778	0	0.004566
LOC_Os05g37300	0	0	0	0.004592	0.006232	0	0.791937	0.00205522	0	0.006232
LOC_Os05g37610	0	0	0	0.006474	0	0	1	0.000719333	0	0.006474
LOC_Os05g37040	0	0.0049295	0	0.006874	0	0	0.744076	0.00238272	0	0.006874
LOC_Os05g37620	0.0086725	0.0023375	0	0	0.002185	0.002185	0.757066	0.00440311	0	0.0086725
LOC_Os05g37550	0.0049995	0.0012665	0	0.0018315	0.012909	0.0013945	0.783349	0.00392033	0	0.012909
LOC_Os05g37540	0.0033795	0.009406	0	0.013189	0.003023	0.0005665	0.67815	0.00523867	0	0.013189
LOC_Os05g36250	0	0.0135565	0	0	0	0	0.992725	0.00159394	0	0.0135565
LOC_Os05g37230	0	0	0.017883	0.0012385	0.007239	0.000722	0.83305	0.00464083	0	0.017883
LOC_Os05g36390	0	0	0.0185	0.018711	0	0	0.847115	0.00462178	0	0.018711
LOC_Os05g36200	0	0.0200905	0	0.002622	0.006355	0	0.729113	0.00706983	0	0.0200905
LOC_Os05g37590	0.0028505	0.004178	0.001704	0.021463	0.014369	0.000915	0.803752	0.00612883	0	0.021463
LOC_Os05g37360	0	0.0233315	0	0	0	0	1	0.00259239	0	0.0233315
LOC_Os05g37280	0	0.014187	0	0	0.028374	0	0.934165	0.00481311	0	0.028374
LOC_Os05g36180	0	0.027036	0.028802	0	0.011487	0	0.829424	0.00756728	0	0.028802
LOC_Os05g37380	0.000753	0.001793	0.013226	0	0.030481	0	0.862632	0.00710867	0	0.030481
LOC_Os05g37270	0.003937	0.0028935	0	0.0001615	0.035299	0.001292	0.910171	0.00674067	0	0.035299
LOC_Os05g37580	0	0.000289	0	0.0002635	0.037569	0	0.997067	0.00427228	0	0.037569
LOC_Os05g36130	0	0.050638	0	0.0083055	0	0	0.979498	0.00654928	0	0.050638
LOC_Os05g37750	0	0	0	0	0.051497	0	0.94672	0.00816078	0	0.051497
LOC_Os05g37010	0	0.026687	0	0	0.053374	0.026687	0.780307	0.0186094	0	0.053374
LOC_Os05g37770	0.063138	0.0226235	0	0	0	0	0.746169	0.0214839	0	0.063138
LOC_Os05g37420	0	0.022142	0	0	0	0	0.956442	0.00952044	0	0.063542
LOC_Os05g36980	0.065825	0.0210185	0	0.024648	0	0.023194	0.81337	0.0182338	0	0.065825
LOC_Os05g37290	0.003484	0.0338505	0	0	0.067701	0.0246975	0.853436	0.0163423	0	0.067701
LOC_Os05g36300	0	0.0363015	0	0.006632	0.072603	0	0.910554	0.0138395	0	0.072603
LOC_Os05g36940	0	0.079088	0	0.054778	0.008133	0	0.851216	0.0192471	0	0.079088
LOC_Os05g37320	0.011066	0.087464	0.067204	0.001771	0.016978	0.091911	0.635203	0.0400158	0.001771	0.091911
LOC_Os05g37680	0.045893	0.03729	0	0.0369595	0.095806	0.047903	0.780748	0.0293168	0	0.095806
LOC_Os05g37790	0	0	0	0.01474	0.019237	0	0.945018	0.0231867	0	0.144931
LOC_Os05g37710	0.155054	0.146795	0	0	0.060947	0.060947	0.620596	0.0715976	0	0.155054
LOC_Os05g37260	0.126281	0	0.182421	0	0	0	0.880802	0.0395972	0	0.182421
LOC_Os05g37020	0	0.188474	0	0	0	0.0105335	0.993014	0.0221119	0	0.188474
LOC_Os05g36170	0.0017905	0.0401675	0	0.000493	0.23309	0.002767	0.948538	0.0365614	0	0.23309
LOC_Os05g36370	0.281295	0.0786645	0.238223	0.030791	0.083385	0.0582035	0.714234	0.102708	0.030791	0.281295
LOC_Os05g37560	0.295056	0.075138	0	0.119756	0.11809	0.0258295	0.856462	0.0704299	0	0.295056
LOC_Os05g37310	0.297125	0.006331	0.251629	0.136582	0.011224	0.013475	0.746041	0.100087	0.006331	0.297125
LOC_Os05g37490	0.314952	0	0.167365	0.102145	0	0	0.893036	0.0649402	0	0.314952
LOC_Os05g37720	0.11715	0.134442	0.153996	0.316877	0.355571	0.042327	0.687762	0.138195	0.032983	0.355571
LOC_Os05g36060	0.0817035	0.010805	0	0.0130655	0.034529	0.425131	0.9481	0.0668496	0	0.425131
LOC_Os05g37000	0.207896	0.137834	0.109336	0.200512	0.437158	0.220383	0.643259	0.187197	0.109336	0.437158
LOC_Os05g37760	0	0.242537	0	0	0.442892	0.442892	0.798993	0.128343	0	0.442892
LOC_Os05g37080	0.047043	0.028992	0.097917	0.278879	0.47066	0.112562	0.811607	0.261069	0.028992	0.47066
LOC_Os05g36230	0.477656	0.292415	0.041503	0.099956	0.020249	0.28688	0.792831	0.141033	0.020249	0.477656
LOC_Os05g37110	0	0.335467	0	0.0061575	0.499776	0	0.914555	0.0934889	0	0.499776
LOC_Os05g36080	0.056855	0.564099	0	0.304544	0.020773	0.0146675	0.896831	0.114409	0	0.564099
LOC_Os05g36380	0.212048	0.477592	0.46674	0.151433	0.570494	0.045939	0.59045	0.271074	0.045939	0.570494
LOC_Os05g36350	0.742383	0.57757	0.964541	0.468985	0.464297	1.15158	0.565365	0.572857	0.433328	1.15158
LOC_Os05g37225	0.276466	0.591734	1.59795	0.715328	0.13661	0.805759	0.737459	0.550463	0.13661	1.59795
LOC_Os05g36140	1.30894	1.07053	1.61575	1.58348	1.18183	0.083665	0.557635	0.814865	0.083665	1.61575
LOC_Os05g37640	0.425927	0.844028	0.839245	1.64428	1.00406	0.117314	0.687305	0.639727	0.117314	1.64428
LOC_Os05g36220	0.274709	1.02775	0.116509	0.073395	1.91882	0.30836	0.881213	0.415807	0	1.91882
LOC_Os05g37060	0.150626	0.104467	1.94031	0.638196	0.032233	0.084661	0.911792	0.367724	0.032233	1.94031
LOC_Os05g36310	0	0.0138635	0.025152	1.23695	0.098851	0.624	0.9024	1.29809	0	1.96934
LOC_Os05g37670	0.045858	0.539679	0.193142	0.72833	2.20255	0.449246	0.869953	0.499336	0.045858	2.20255
LOC_Os05g36330	0.128133	0.182049	2.24606	0.43148	0.396803	1.64708	0.657636	1.0498	0.128133	2.24606
LOC_Os05g37600	2.44914	0.370723	0.042869	0.337323	0.741447	1.33799	0.78273	0.745126	0.026037	2.44914
LOC_Os05g36930	0.210093	0.297305	2.80175	1.79934	0.914602	1.94336	0.647588	1.30289	0.210093	3.0702
LOC_Os05g37210	0.127378	0.299967	0.138394	3.13416	0	0.136094	0.956954	0.468163	0	3.13416
LOC_Os05g37340	2.07538	3.1632	1.70061	3.0168	2.47494	1.98349	0.452388	1.8912	1.26259	3.1632
LOC_Os05g37050	0.0212055	0.509134	4.35442	0.175832	0.292099	0.533296	0.938568	0.721603	0.0212055	4.35442
LOC_Os05g37650	0.238181	1.09825	0.845304	2.30292	4.93165	1.08338	0.820333	1.33557	0.238181	4.93165
LOC_Os05g37350	0.489181	4.89139	1.67951	4.0089	2.45002	5.1413	0.538817	2.67888	0.489181	5.1413
LOC_Os05g36920	3.68871	2.42616	5.15328	4.49058	2.79787	2.96592	0.657351	4.23846	2.42616	5.15328
LOC_Os05g36090	2.04621	4.19597	1.89349	5.46849	0.883224	4.10648	0.564461	2.72472	0.216105	5.46849
LOC_Os05g37470	0.10103	1.10022	2.26566	5.97328	0.721204	3.10074	0.765306	1.90982	0.10103	5.97328
LOC_Os05g36990	0.064394	2.69595	0	2.2469	0.940966	6.14624	0.838403	1.56577	0	6.14624
LOC_Os05g36970	0.0446055	0.920205	0.078191	0.61642	7.60797	0.313082	0.960924	1.10959	0.0446055	7.60797
LOC_Os05g37700	0.925066	3.89165	1.76386	5.79214	3.25906	7.46274	0.456635	4.80698	0.925066	7.88448
LOC_Os05g37800	0.005193	3.20492	3.59378	2.74738	8.11386	0.475938	0.827548	2.14532	0.005193	8.11386
LOC_Os05g37400	8.95128	8.29117	6.59492	7.11121	5.12051	6.67628	0.328843	6.33478	5.12051	8.95128
LOC_Os05g37160	4.25869	9.45333	3.29973	7.91834	1.5173	7.39425	0.57904	4.58768	1.49986	9.45333
LOC_Os05g37460	6.68733	2.84752	6.74069	8.05854	3.36005	9.58004	0.490106	5.4065	2.84752	9.58004
LOC_Os05g36960	0.295402	2.43786	1.20575	1.85397	0.649179	9.62099	0.805987	3.57961	0.295402	9.62099
LOC_Os05g36260	0.202508	6.18129	0.296499	9.83255	0.851754	1.47343	0.751221	3.26684	0.202508	9.83255
LOC_Os05g36900	0.116498	6.1584	0.052002	9.84694	8.3556	0.780127	0.797176	2.86939	0.040193	9.84694
LOC_Os05g37200	0.287084	2.44918	0.704161	9.17525	1.50272	9.98774	0.783988	6.18164	0.287084	9.98774
LOC_Os05g37150	4.10439	8.9908	3.5497	10.2028	4.0182	4.91457	0.449521	6.43854	3.5497	10.2028
LOC_Os05g36150	10.1961	10.2254	4.64536	6.02837	7.32697	5.89314	0.458858	6.05474	4.64536	10.2254
LOC_Os05g37780	10.7513	0.048337	0.46112	0.0682315	0.415914	0.003468	0.986807	1.32067	0.003468	10.7513
LOC_Os05g37660	0.257286	3.03405	1.57534	3.84691	11.0677	0.969812	0.87205	2.48851	0.257286	11.0677
LOC_Os05g37530	0.865008	0.864228	11.1251	0.528125	2.41196	1.60126	0.911672	2.10959	0.528125	11.1251
LOC_Os05g37250	1.03577	1.2272	11.3769	3.08436	5.81423	2.65538	0.814455	3.14048	1.03577	11.3769
LOC_Os05g37450	4.37315	4.63173	5.67253	13.1411	1.69995	8.17572	0.712785	4.81508	1.69995	13.1411
LOC_Os05g37410	1.04486	10.5737	3.9866	6.63033	5.26894	13.3026	0.623559	5.92931	1.04486	13.3026
LOC_Os05g37434	13.3977	10.2509	8.46131	11.2101	2.00172	8.194	0.451583	9.9498	2.00172	13.3977
LOC_Os05g36190	13.843	7.98285	13.1392	9.43628	1.94214	11.7541	0.589401	11.0574	1.94214	13.843
LOC_Os05g37170	4.62329	8.85903	14.6029	6.17174	1.46742	5.29479	0.612198	6.65635	1.46742	14.6029
LOC_Os05g36210	1.7189	14.7137	0.381425	0.091684	0.016871	0.506333	0.97671	1.93947	0	14.7137
LOC_Os05g37130	0.818242	0.0639385	0.818721	1.19281	0.129407	15.1202	0.831531	3.94427	0.0639385	15.1202
LOC_Os05g36320	0.550819	2.76713	15.8283	8.89883	2.24062	15.4924	0.717739	9.44391	0.550819	15.8283
LOC_Os05g37500	8.04349	8.62662	6.29239	8.34923	2.00506	16.0641	0.520426	8.63285	2.00506	16.0641
LOC_Os05g36360	11.8717	2.94627	14.5581	6.02748	16.1426	3.06428	0.536073	8.4505	2.94627	16.1426
LOC_Os05g37730	11.1395	4.40215	2.2364	16.2254	14.4643	9.07067	0.5858	7.77665	2.2364	16.2254
LOC_Os05g36160	16.7082	7.8668	15.6047	12.7127	0.695973	7.86639	0.497907	9.31339	0.695973	16.7082
LOC_Os05g36184	3.249	7.24494	6.55914	9.13039	17.3346	2.45777	0.665265	7.08384	1.46344	17.3346
LOC_Os05g37030	0.124783	24.8105	0.077253	1.73918	0.72109	0.30081	0.979243	3.2145	0	24.8105
LOC_Os05g37190	26.1612	0.264443	17.3403	0.709975	0.065296	1.39186	0.875867	5.79343	0.065296	26.1612
LOC_Os05g37120	27.5827	11.8773	11.2279	10.0079	1.64174	16.9622	0.603716	12.7808	1.64174	27.5827
LOC_Os05g36100	29.6023	0.40848	8.37404	0.114052	0.074074	0.00334	0.961856	4.29283	0.00334	29.6023
LOC_Os05g36120	21.4876	24.4369	33.9113	23.5541	3.31483	25.0023	0.448086	20.4045	3.31483	33.9113
LOC_Os05g36240	2.68676	17.9934	0.530803	0.23117	35.1874	0.86714	0.920391	6.39969	0.039198	35.1874
LOC_Os05g36110	38.4534	8.67877	15.0581	17.0978	4.57371	13.453	0.598796	17.9861	4.57371	38.4534
LOC_Os05g36340	4.66083	6.50013	38.935	11.0498	14.3548	0.694192	0.849856	9.52242	0.694192	38.935
LOC_Os05g37390	15.443	16.942	22.7133	22.4071	2.20116	40.9279	0.576324	19.961	2.20116	40.9279
LOC_Os05g36910	32.2398	12.8386	30.9153	42.3695	3.42219	9.56289	0.620562	18.998	3.42219	42.3695
LOC_Os05g36070	52.9286	18.191	26.0406	25.4101	6.08509	34.9318	0.519931	28.4671	6.08509	52.9286
LOC_Os05g37520	9.21606	17.3223	59.0554	11.7437	29.1186	18.369	0.795646	17.289	8.43825	59.0554
LOC_Os05g36994	3.43054	3.35968	12.3551	10.4083	1.65654	72.9557	0.814557	20.1321	1.65654	72.9557
LOC_Os05g37690	18.9323	27.7362	74.3672	43.2668	17.6292	40.5574	0.556918	37.5526	17.6292	74.3672
LOC_Os05g37140	106.281	13.4536	35.1694	29.363	2.49363	20.9052	0.728192	38.8772	2.49363	106.281
LOC_Os05g36280	5.23453	131.452	23.2046	53.8738	21.233	25.5925	0.84491	32.7275	3.42819	131.452
LOC_Os05g36270	83.7086	2.50232	147.422	11.6512	0.359437	14.0213	0.883724	31.6172	0.359437	147.422
LOC_Os05g37330	309.041	211.174	130.264	288.191	27.1661	245.521	0.39364	200.907	27.1661	309.041
LOC_Os05g36186	7.49719	92.9422	21.2271	11.206	371.926	1.17935	0.930187	64.4055	1.14423	371.926
LOC_Os05g36290	383.544	7.49871	118.621	85.0834	1.12767	41.0104	0.879739	83.6163	1.12767	383.544
LOC_Os05g36950	#N/A	#N/A	#N/A	#N/A	#N/A	#N/A	#N/A	#N/A	#N/A	#N/A
LOC_Os05g37090	#N/A	#N/A	#N/A	#N/A	#N/A	#N/A	#N/A	#N/A	#N/A	#N/A
LOC_Os05g37180	#N/A	#N/A	#N/A	#N/A	#N/A	#N/A	#N/A	#N/A	#N/A	#N/A
LOC_Os05g37370	#N/A	#N/A	#N/A	#N/A	#N/A	#N/A	#N/A	#N/A	#N/A	#N/A
LOC_Os05g37570	#N/A	#N/A	#N/A	#N/A	#N/A	#N/A	#N/A	#N/A	#N/A	#N/A
LOC_Os05g37630	#N/A	#N/A	#N/A	#N/A	#N/A	#N/A	#N/A	#N/A	#N/A	#N/A

## Sheet: S7_1159472
LOC Gene ID	Aleurone	Anther	Callus	Panicle	Pistil	Seed	T-value	AVG	Minimum	Maximum
LOC_Os07g02380	0	0	0	0	0	0	1	0.00105356	0	0
LOC_Os07g03449	0	0	0	0	0	0	1	0.000536444	0	0
LOC_Os07g03550	0	0	0	0	0	0	1	0.00256322	0	0
LOC_Os07g03650	0	0	0	0	0	0	1	0.000857889	0	0
LOC_Os07g03297	0	0.000538	0	0	0	0	0.994042	0.00131389	0	0.000538
LOC_Os07g03337	0	0.002412	0	0	0.003277	0	0.82694	0.00164211	0	0.003277
LOC_Os07g03427	0.000795	0.002471	0	0	0.003866	0	0.648397	0.00171111	0	0.003866
LOC_Os07g03080	0	0	0	0	0.004772	0	0.85988	0.00461144	0	0.004772
LOC_Os07g02600	0	0.005047	0	0.006131	0	0.006131	0.702118	0.00460922	0	0.006131
LOC_Os07g03350	0	0	0	0	0.006177	0	0.893417	0.00185822	0	0.006177
LOC_Os07g03670	0.003681	0.0010465	0	0	0.003913	0.0010775	0.717548	0.00399122	0	0.006274
LOC_Os07g02410	0	0	0	0.007593	0	0	1	0.000843667	0	0.007593
LOC_Os07g03560	0.001956	0.0080125	0	0.0034055	0.001755	0.001755	0.664779	0.00428067	0	0.0080125
LOC_Os07g03440	0	0.0072105	0	0	0.006203	0.0100405	0.65966	0.00415311	0	0.0100405
LOC_Os07g02490	0.000849	0.005699	0.004666	0.0130975	0.000484	0.0047535	0.645805	0.00557889	0.000484	0.0130975
LOC_Os07g03720	0	0.000497	0	0.013954	0.008259	0.000994	0.750224	0.00464856	0	0.013954
LOC_Os07g03476	0	0	0	0	0	0	0.840249	0.00426544	0	0.016852
LOC_Os07g03390	0	0	0	0	0	0	0.955571	0.00259189	0	0.01721
LOC_Os07g03310	0.004541	0.0010185	0	0	0.019713	0.002037	0.907539	0.0038105	0	0.019713
LOC_Os07g03490	0.004708	0.008152	0	0	0.020436	0.004223	0.829914	0.00536033	0	0.020436
LOC_Os07g02370	0.022631	0	0	0	0	0	0.93573	0.00380744	0	0.022631
LOC_Os07g03090	0	0.021004	0	0	0.02661	0	0.783981	0.00835178	0	0.02661
LOC_Os07g02650	0	0.008229	0	0	0.034613	0	0.793486	0.0125619	0	0.034613
LOC_Os07g02860	0.0233425	0.024687	0.01411	0.007055	0.049374	0	0.814608	0.0136225	0	0.049374
LOC_Os07g02400	0	0.0531555	0	0.024425	0.035429	0	0.82769	0.0140477	0	0.0531555
LOC_Os07g03630	0.001956	0.053407	0	0.0071935	0	0.008555	0.875934	0.0118239	0	0.053407
LOC_Os07g02480	0.0100185	0.032296	0	0.0277825	0.06092	0.057275	0.541751	0.0409612	0	0.06092
LOC_Os07g03210	0	0.001471	0.009426	0.0192055	0.066266	0.0004715	0.938919	0.0109608	0	0.066266
LOC_Os07g03520	0.020682	0.001246	0	0	0.067909	0.000146	0.869522	0.0154216	0	0.067909
LOC_Os07g02750	0	0.0226605	0.022026	0	0.081464	0.0050355	0.844083	0.0203419	0	0.081464
LOC_Os07g02740	0	0	0.083066	0	0	0	0.925469	0.0147327	0	0.083066
LOC_Os07g02640	0	0.010028	0.01803	0	0.092932	0.018731	0.841618	0.0234091	0	0.092932
LOC_Os07g02310	0.025715	0.101861	0	0.052242	0	0.034372	0.862154	0.0237989	0	0.101861
LOC_Os07g03540	0.104601	0	0.063524	0.031762	0	0	0.886132	0.0222097	0	0.104601
LOC_Os07g02510	0	0.054566	0	0.003233	0.109132	0.096582	0.788087	0.0326827	0	0.109132
LOC_Os07g02530	0	0	0.109389	0.0013345	0	0	0.952279	0.0167945	0	0.109389
LOC_Os07g03418	0	0.128365	0	0	0.006523	0.006523	0.929822	0.0222702	0	0.128365
LOC_Os07g03570	0	0.0655215	0	0	0.131043	0.0983875	0.800291	0.037823	0	0.131043
LOC_Os07g03328	0.019302	0.131835	0	0	0.013463	0.0108585	0.859637	0.0310971	0	0.131835
LOC_Os07g02420	0.057317	0.06552	0	0.132869	0.13104	0.0238975	0.729905	0.0466631	0	0.132869
LOC_Os07g02720	0.0255765	0.079763	0.149912	0.0175655	0.146146	0.121125	0.674662	0.0600098	0	0.149912
LOC_Os07g03220	0.076869	0.131671	0.137291	0	0.105802	0.179794	0.553628	0.0913148	0	0.179794
LOC_Os07g02450	0.028128	0.093718	0.204555	0.0424515	0.05865	0.0580895	0.753103	0.0676207	0.0278865	0.204555
LOC_Os07g02520	0.022114	0.087407	0	0.238455	0.055226	0.072441	0.728249	0.0840954	0	0.238455
LOC_Os07g03680	0.0691295	0.322011	0	0	0.007393	0.007393	0.967425	0.0451029	0	0.322011
LOC_Os07g02500	0.0152855	0.341949	0	0.132243	0.097772	0.19084	0.814091	0.162931	0	0.341949
LOC_Os07g03690	0.019015	0.355154	0	0.106601	0.003885	0.005814	0.896151	0.129389	0	0.355154
LOC_Os07g03750	0.137535	0.033276	0	0.040124	0.058118	0.451062	0.905497	0.220864	0	0.451062
LOC_Os07g03700	0.006556	0.536735	0.747976	0.329385	0.163486	0	0.793127	0.220651	0	0.747976
LOC_Os07g03640	0.0345	0.836074	0	0.178422	0.071965	0.05767	0.939232	0.138058	0	0.836074
LOC_Os07g02620	0.0061385	0.465638	0	0.124463	0.931277	0.586784	0.745265	0.314345	0	0.931277
LOC_Os07g03590	0.02229	0.905566	0.078452	0.155384	0.027133	1.02431	0.730387	0.359294	0.02229	1.02431
LOC_Os07g02990	0.05218	1.08535	0.048248	1.06701	0.506395	0.21194	0.722695	0.388126	0.048248	1.08535
LOC_Os07g02970	0.164185	0.322917	0.280796	0.296385	0.121329	1.10377	0.66531	0.451015	0.121329	1.10377
LOC_Os07g02624	0.816324	0.311817	0.084593	1.10834	0.623633	1.05682	0.540412	0.575931	0.084593	1.10834
LOC_Os07g02470	0.002846	1.16514	0	0.185787	0.160551	0.230115	0.879296	0.254472	0	1.16514
LOC_Os07g03015	0.0333795	0.18702	1.18514	0.192621	0.019537	0.05436	0.897116	0.240066	0.019537	1.18514
LOC_Os07g03040	0.066369	0.210667	0.113567	0.390911	0.025621	1.24058	0.723716	0.442512	0.025621	1.24058
LOC_Os07g03740	0.0191075	0	0.035305	0.24861	0.241632	0.512144	0.836273	0.340908	0	1.32832
LOC_Os07g02870	1.46341	0.012419	0	0.0263635	0.006791	0.052378	0.982081	0.185911	0	1.46341
LOC_Os07g03319	0	1.12729	1.00092	0.579738	1.57312	0.0390765	0.876289	0.992993	0	1.57312
LOC_Os07g02674	0.0374965	0.467541	0	1.57752	0.172597	0.150579	0.874437	0.351349	0	1.57752
LOC_Os07g03025	0.699018	0.899477	1.60824	1.4152	0.569216	1.16519	0.414695	1.01541	0.569216	1.60824
LOC_Os07g03620	0.0460725	1.65383	0	0	0.269284	0	0.950994	0.255801	0	1.65383
LOC_Os07g03288	0	1.81172	0.033744	0.0364975	0.072586	0.340569	0.95072	0.280664	0	1.81172
LOC_Os07g03499	0.013248	1.33215	1.09053	0.623542	1.93089	0.006805	0.891302	1.22887	0.006805	1.93089
LOC_Os07g03409	0.013529	1.3315	1.04393	0.610428	1.95018	0.0044655	0.70525	0.800406	0.0044655	1.95018
LOC_Os07g02930	0.59868	1.99006	1.72667	0.448639	1.48505	0.319218	0.687245	0.774363	0.211571	1.99006
LOC_Os07g03260	0.0714645	2.02624	1.365	1.64575	0.762299	0.47869	0.705225	0.756057	0.048363	2.02624
LOC_Os07g02610	2.1464	0.045769	0.06619	0.161993	0.081954	0.0108715	0.931001	0.370133	0.0108715	2.1464
LOC_Os07g03250	0	0.063694	2.23651	0.0505795	0.053052	0.0808855	0.977794	0.292647	0	2.23651
LOC_Os07g02580	2.26633	0.963087	0.305073	0.888164	0.437908	0.681758	0.755748	0.743863	0.305073	2.26633
LOC_Os07g02540	0.067401	0.868618	0.32596	1.01631	0.093316	0.363131	0.80279	0.666245	0.067401	2.3262
LOC_Os07g03030	0.861435	1.79534	1.77846	2.41495	1.25145	0.999504	0.350883	1.66174	0.861435	2.41495
LOC_Os07g03060	1.3561	1.62625	0.835238	1.72603	0.477848	2.43277	0.552678	1.23763	0.477848	2.43277
LOC_Os07g03580	0.033083	1.7069	0	0.085929	2.44599	0.47443	0.821909	0.658985	0	2.44599
LOC_Os07g02550	2.48478	0.313529	1.44007	0.15209	1.33155	0.00999	0.829826	0.651949	0.00999	2.48478
LOC_Os07g02560	2.70318	0.021542	1.32116	0.013379	0.015745	0.016484	0.820268	0.732217	0.013379	2.70318
LOC_Os07g03110	2.67582	2.74813	1.58778	1.8265	1.75092	1.8973	0.378987	1.82235	1.25837	2.74813
LOC_Os07g02630	2.82957	2.0155	0.373917	1.45317	0.164469	0.774136	0.715713	1.02943	0.164469	2.82957
LOC_Os07g02980	0.599183	1.54331	2.9928	0.930438	0.65435	0.559167	0.772389	0.93804	0.559167	2.9928
LOC_Os07g03760	0.133033	3.21701	0.109255	0.0472035	0.125812	0.0763575	0.975035	0.428834	0.031339	3.21701
LOC_Os07g02780	0.55245	0.987957	0.289338	1.29362	0.245044	1.40074	0.659203	1.38798	0.245044	3.28917
LOC_Os07g02590	0.942054	2.58275	3.42612	2.68378	1.02354	1.32075	0.506033	1.88503	0.942054	3.42612
LOC_Os07g02660	3.49254	0.750313	0.431419	0.538652	0.045331	0.158742	0.889331	0.73163	0.045331	3.49254
LOC_Os07g03000	0	0.0669035	0	1.82539	0	3.72431	0.879381	0.813123	0	3.72431
LOC_Os07g02950	2.69267	2.30525	2.69883	2.19217	0.469585	3.29084	0.421482	2.3477	0.469585	3.75422
LOC_Os07g02760	3.35957	3.44163	3.09167	2.25755	3.50331	4.0831	0.337425	2.85844	2.25755	4.0831
LOC_Os07g02430	4.14145	0.207668	1.57118	0.315804	0.04154	0.0703265	0.932442	0.70886	0	4.14145
LOC_Os07g02440	0.0151945	0.848843	0.093773	4.29628	3.98562	2.82399	0.624529	2.11376	0.0151945	4.29628
LOC_Os07g02790	1.68555	2.20445	4.33321	1.63718	1.75089	2.58108	0.608203	1.99057	1.63718	4.33321
LOC_Os07g03100	2.26929	3.9359	4.37285	2.00736	2.09131	1.38872	0.544747	2.25543	1.38872	4.37285
LOC_Os07g03610	0.128036	4.17553	0	0	4.66293	0	0.785106	1.4088	0	4.66293
LOC_Os07g02890	0.934392	4.70079	0.331918	0.713646	0.835697	0.173419	0.914351	0.880194	0.0213	4.70079
LOC_Os07g02910	3.29345	4.70475	3.11068	1.86179	1.12651	1.55814	0.605504	2.17253	1.12651	4.70475
LOC_Os07g02840	0.144513	1.92315	4.72121	0.143127	0.062881	0.062764	0.935699	0.794427	0	4.72121
LOC_Os07g03190	4.746	1.74513	4.00472	2.57831	2.22297	2.02514	0.558716	2.38896	1.74513	4.746
LOC_Os07g03170	0.165841	5.20651	0	1.41169	0.10995	0.0692825	0.878148	1.14243	0	5.20651
LOC_Os07g03020	0	0.0295485	5.61586	0.186546	0.02931	0.213637	0.968112	0.783163	0	5.61586
LOC_Os07g03140	0.0220305	5.70865	3.20588	1.97765	1.38059	1.96362	0.679115	2.44967	0.0220305	5.70865
LOC_Os07g03120	0.086587	0.708834	6.15502	1.70978	0.445314	4.63536	0.801026	1.77251	0.086587	6.15502
LOC_Os07g03467	2.32942	6.25886	0.051106	0.170237	0.031874	1.21831	0.891696	1.29797	0.031874	6.25886
LOC_Os07g03368	0.014284	6.33363	0.260972	0.098011	0.084935	0.055058	0.99466	23.5398	0.014284	6.33363
LOC_Os07g02960	2.78105	1.95753	1.80118	2.92945	0.41305	4.33949	0.677737	2.56444	0.41305	6.45034
LOC_Os07g03730	0.028747	3.27783	0.039678	0.556654	6.55566	1.48374	0.780739	2.96903	0.028747	6.55566
LOC_Os07g03458	0.012573	7.53328	0.378882	0.103219	0.074763	0.0703105	0.993038	20.5866	0.012573	7.53328
LOC_Os07g03377	1.08918	8.55363	0.03292	0.03292	0.433232	0.433232	0.958152	1.26858	0.03292	8.55363
LOC_Os07g02710	11.7828	9.30641	4.96855	9.68379	1.51066	7.45436	0.437618	7.19934	1.51066	11.7828
LOC_Os07g02820	12.0929	0.413348	4.16266	1.57286	0	0.116626	0.931288	2.08226	0	12.0929
LOC_Os07g03600	0.070376	6.24552	0.693465	0.459729	12.4787	0.0427705	0.908056	2.40637	0.0427705	12.4787
LOC_Os07g02360	1.94767	12.7547	2.54482	8.97491	2.63088	2.07324	0.802219	3.65953	0.991167	12.7547
LOC_Os07g02770	12.9912	8.07308	10.3716	7.9581	7.26903	8.70262	0.434623	7.97231	7.26903	12.9912
LOC_Os07g03270	14.6689	6.34165	9.24367	9.77943	1.34378	5.03428	0.570802	7.22621	1.34378	14.6689
LOC_Os07g03050	15.1645	1.85039	1.04327	2.08105	0.135617	1.57478	0.873767	3.38651	0.135617	15.1645
LOC_Os07g02330	10.001	0.263561	15.8247	0.586759	3.63721	0.166255	0.86744	3.62294	0.166255	15.8247
LOC_Os07g02810	0.626525	3.62024	15.9918	2.31849	1.37724	12.2795	0.742728	5.43396	0.096718	15.9918
LOC_Os07g03710	0.322908	11.3886	0.152734	16.0667	0.227215	1.83315	0.864828	6.71492	0.152734	16.0667
LOC_Os07g02460	1.07882	0.28576	0.598829	3.78459	0.207903	12.9875	0.777392	5.67901	0.207903	18.3796
LOC_Os07g03150	0	22.6796	1.46357	1.97871	0.595266	1.542	0.954017	3.44697	0	22.6796
LOC_Os07g03160	23.257	22.4704	11.1333	14.5833	4.21773	22.256	0.338191	16.2656	4.21773	23.257
LOC_Os07g03130	3.6448	16.5421	25.0216	14.0681	3.00418	23.6656	0.603926	11.5894	3.00418	25.0216
LOC_Os07g02570	27.0699	0.427034	7.49042	0.513755	0.774703	0.223717	0.950462	4.19977	0.223717	27.0699
LOC_Os07g03279	0.0165315	29.3862	6.32	0.233496	0.128351	0.098042	0.959668	17.7363	0.0165315	29.3862
LOC_Os07g03230	32.0174	28.2864	21.3647	24.6172	3.35928	19.0324	0.44878	19.2451	3.35928	32.0174
LOC_Os07g03070	17.018	29.3421	39.4355	16.0591	3.63451	13.2414	0.640738	16.9752	3.63451	39.4355
LOC_Os07g02300	14.6837	11.3741	22.3682	17.7953	9.34045	40.7096	0.497825	22.6951	9.34045	40.7096
LOC_Os07g03240	20.0933	24.1881	43.9812	15.0538	3.5879	11.7386	0.735261	15.2366	3.5879	43.9812
LOC_Os07g02700	69.5872	0.304612	0.379754	0.200542	0.360769	0.338815	0.995313	8.02185	0.133895	69.5872
LOC_Os07g02800	10.5819	4.90354	81.0921	15.9011	30.672	18.7708	0.751868	26.896	4.90354	81.0921
LOC_Os07g02350	46.1393	48.8183	18.5865	43.2365	5.84248	81.4967	0.562492	40.7489	5.84248	81.4967
LOC_Os07g03200	99.684	18.4962	22.7541	38.9671	1.17814	5.639	0.860999	23.3926	1.17814	99.684
LOC_Os07g02690	396.621	0.303965	0.788386	3.45457	0.017304	0.34157	0.998213	44.6992	0.017304	396.621
LOC_Os07g03180	404.715	0.687663	79.0677	17.7008	0.915665	7.15641	0.935823	68.056	0.687663	404.715
LOC_Os07g02900	562.355	0.436164	1.97093	1.17888	0.869193	1.17105	0.998171	63.3982	0.436164	562.355
LOC_Os07g02850	577.73	0.051387	4.6159	2.15032	0.080762	0.156687	0.99814	65.1474	0.051387	577.73
LOC_Os07g02920	693.689	0.129773	1.88478	0.462275	0.258645	0.582434	0.999072	77.6491	0.129773	693.689
LOC_Os07g02880	789.559	0.580947	3.46454	0.374833	0.082745	4.5759	0.998479	88.796	0.082745	789.559
LOC_Os07g02340	798.697	287.03	651.834	906.684	91.3469	219.784	0.590063	431.128	91.3469	906.684
LOC_Os07g02940	2652.52	5.20921	11.379	9.98435	1.20881	6.53689	0.997597	300.391	1.20881	2652.52
LOC_Os07g02390	#N/A	#N/A	#N/A	#N/A	#N/A	#N/A	#N/A	#N/A	#N/A	#N/A
LOC_Os07g02730	#N/A	#N/A	#N/A	#N/A	#N/A	#N/A	#N/A	#N/A	#N/A	#N/A

## Sheet: S7_308113
LOC Gene ID	Aleurone	Anther	Callus	Panicle	Pistil	Seed	T-value	AVG	Minimum	Maximum
LOC_Os07g01190	0	0	0	0	0	0	1	0.000503667	0	0
LOC_Os07g01790	0	0	0	0	0	0	1	0.0112843	0	0
LOC_Os07g01640	0.0008125	0.0023375	0	0	0.002021	0	0.740875	0.00147333	0	0.0023375
LOC_Os07g01650	0	0.000179	0	0.003385	0.001911	9e-05	0.889113	0.002171	0	0.003385
LOC_Os07g01680	0	0	0	0	0	0.005426	0.992513	0.0106688	0	0.005426
LOC_Os07g01430	0.0147345	0	0.002233	0	0.016218	0.0022885	0.615581	0.00734378	0	0.016218
LOC_Os07g01500	0.00653	0.0020195	0.020013	0.015107	0.004039	0.001852	0.620931	0.00896706	0.001852	0.020013
LOC_Os07g02070	0	0.02709	0	0.023822	0.010459	0	0.841819	0.006819	0	0.02709
LOC_Os07g01270	0.021576	0.015146	0	0.0001145	0.03506	0	0.828546	0.00923883	0	0.03506
LOC_Os07g01040	0.014034	0.022911	0	0.005647	0.039005	0.0064285	0.679543	0.0154445	0	0.039005
LOC_Os07g01610	0	0.0039335	0	0.012168	0.007843	0.0404465	0.762966	0.013016	0	0.0404465
LOC_Os07g01050	0.019529	0.0244755	0.044911	3.7e-05	0.026379	0.008344	0.700633	0.0169411	3.7e-05	0.044911
LOC_Os07g01280	0.048541	0	0	0	0.026863	0	0.919859	0.00885133	0	0.048541
LOC_Os07g01800	0	0.0174615	0	0	0.050829	0	0.93766	0.00846428	0	0.050829
LOC_Os07g01390	0.003964	0.0523705	0	0.000695	0.054996	0.0245775	0.777228	0.0263646	0	0.054996
LOC_Os07g01330	0.0303325	0.001501	0	0.002335	0.064536	0	0.933819	0.0109672	0	0.064536
LOC_Os07g01510	0	0	0	0.019238	0.065099	0.002346	0.930621	0.0112479	0	0.065099
LOC_Os07g01010	0	0.053274	0	0.0376185	0.065803	0.075237	0.468991	0.0438722	0	0.075237
LOC_Os07g01360	0.010986	0.0158575	0	0	0.097338	0	0.952135	0.0149567	0	0.097338
LOC_Os07g01160	0	0.054427	0	0	0.108854	0	0.866896	0.0249739	0	0.108854
LOC_Os07g02110	0	0	0.112276	0.0034225	0	0	0.99619	0.0128554	0	0.112276
LOC_Os07g01120	0	0	0	0	0.136096	0	0.980525	0.0174778	0	0.136096
LOC_Os07g01440	0.029175	0.077835	0.033365	0.105206	0.15567	0.058139	0.995995	2.01221	0	0.15567
LOC_Os07g01570	0.0347935	0.1847	0.142559	0.030401	0.094544	0.0036575	0.693652	0.0708177	0.0036575	0.1847
LOC_Os07g01340	0.030402	0.0297955	0	0.186076	0.059591	0.0823335	0.971075	0.290391	0	0.186076
LOC_Os07g01380	0.198282	0.0057445	0.094588	0.002209	0.011489	0.0096025	0.875499	0.0439747	0	0.198282
LOC_Os07g02130	0.0583925	0.0796135	0.008817	0.088454	0	0.198299	0.854006	0.108848	0	0.198299
LOC_Os07g01080	0.210096	0.008079	0	0.02571	0	0.0340555	0.899603	0.0420933	0	0.210096
LOC_Os07g01590	0.110474	0.010521	0	0.190513	0.231223	0.015047	0.662927	0.0949706	0	0.231223
LOC_Os07g01670	0	0.272086	0	0.041322	0.009053	0.110018	0.706286	0.120128	0	0.272086
LOC_Os07g01410	0.038394	0.044619	0.018018	0.308254	0.037448	0.0292195	0.999542	17.1797	0.018018	0.308254
LOC_Os07g01420	0.030201	0.002835	0.330123	0.009422	0.028793	0.004108	0.997123	2.21635	0	0.330123
LOC_Os07g01450	0.372855	0.031893	0.17712	0	0.060139	0.056147	0.874341	0.0830749	0	0.372855
LOC_Os07g01580	0	0.096851	0	0.456138	0.16635	0.016857	0.815834	0.125353	0	0.456138
LOC_Os07g01970	0.489774	0.222363	0.083364	0.020272	0.444725	0.507729	0.679071	0.201254	0	0.507729
LOC_Os07g01400	0.016256	0.189514	0.092297	0.568196	0.379027	0.003338	0.918354	0.361363	0	0.568196
LOC_Os07g01840	0.001564	0.007428	0	0.064406	0.024102	0.591444	0.852791	0.143108	0	0.591444
LOC_Os07g01700	0.672947	0.042132	0	0	0.046284	0	0.983577	0.0845959	0	0.672947
LOC_Os07g01520	0	0.0066985	0	0.0217635	0.021899	0.720034	0.8782	0.157959	0	0.720034
LOC_Os07g02060	0	1.18215	0.671422	1.0082	0.059643	0.367695	0.626403	0.523927	0	1.18215
LOC_Os07g02192	1.14024	0.422219	1.00515	0.738599	1.21337	0.297765	0.562481	0.606705	0.176524	1.21337
LOC_Os07g01070	0.738952	0.279855	0.484708	1.30564	0.264126	0.315666	0.719519	0.470589	0.264126	1.30564
LOC_Os07g01740	0.0083055	0.318866	0.410688	1.13006	0.019719	1.32344	0.69253	0.508755	0.0083055	1.32344
LOC_Os07g01110	0.200508	0	0	0.02603	0.050278	1.35751	0.867587	0.445291	0	1.35751
LOC_Os07g02080	0.611966	0.03594	1.53093	0.185484	0	0.0410885	0.917184	0.282802	0	1.53093
LOC_Os07g01470	0.053784	0.78025	0.992243	0.792688	1.63298	0.142132	0.776956	0.505199	0.053784	1.63298
LOC_Os07g01690	1.76602	0	0	0	0.252543	0	0.982125	0.224285	0	1.76602
LOC_Os07g02120	0.559945	0.092085	0.302358	1.02538	0.066282	1.78103	0.719527	0.641919	0.066282	1.78103
LOC_Os07g02170	0	1.93927	0.337626	0.612793	0	0.008023	0.938221	0.321968	0	1.93927
LOC_Os07g02140	0	0.022119	0.095078	0.191412	0	2.3651	0.871953	0.531982	0	2.3651
LOC_Os07g01460	0.213332	2.51712	0.030384	0.811414	0.02038	0.050183	0.934569	0.426078	0	2.51712
LOC_Os07g01960	1.82716	1.33408	0	0.0342375	2.66815	2.16434	0.747735	0.894757	0	2.66815
LOC_Os07g01900	3.18685	0.424028	0	0.388541	0	0	0.968128	0.44438	0	3.18685
LOC_Os07g01530	0.0294485	0.288063	0.017641	0.549724	0.308432	3.4442	0.846168	0.853646	0.017641	3.4442
LOC_Os07g02150	0	0.092712	0	0.066093	0	3.52856	0.969299	0.488357	0	3.52856
LOC_Os07g01230	0.121502	2.35754	0.888785	3.76515	0.539579	0.59964	0.735973	1.30199	0.121502	3.76515
LOC_Os07g02180	0.071547	4.1491	3.03148	0.447112	0.238839	0.0167845	0.88462	0.886544	0	4.1491
LOC_Os07g01540	0.208608	2.87184	1.42574	2.31271	0.63817	4.98512	0.69649	1.89882	0.208608	4.98512
LOC_Os07g01200	5.21468	4.85853	1.64148	3.90714	1.65122	2.52223	0.474732	3.01417	1.64148	5.21468
LOC_Os07g01750	0.401526	0.139596	5.21901	1.89938	0.032996	1.32597	0.864976	2.3193	0.032996	5.21901
LOC_Os07g01620	0.02365	0.252352	0.165837	5.39749	0.160614	0.683743	0.930813	0.931665	0.02365	5.39749
LOC_Os07g01810	0.008699	0.152599	5.45077	1.12443	0.288301	0.581	0.915925	1.013	0.008699	5.45077
LOC_Os07g01730	3.77405	3.81437	4.0136	3.30522	0.943841	3.52431	0.492943	3.08425	0.943841	5.48967
LOC_Os07g01130	0.635859	4.60432	2.22126	5.34389	1.32158	6.09222	0.90774	7.14721	0.635859	6.09222
LOC_Os07g01850	2.95563	3.55505	5.75637	2.9101	1.25937	6.80634	0.479531	3.90514	1.25937	6.80634
LOC_Os07g02030	4.44826	6.20151	2.05787	6.83673	1.61848	4.79671	0.479427	4.06127	1.61848	7.07731
LOC_Os07g02100	4.56402	2.95096	3.93533	5.67988	2.30371	7.34258	0.659621	4.61759	1.91989	7.34258
LOC_Os07g01214	0	0.0380185	0.098846	3.8681	0.497659	5.87948	0.793305	3.03042	0	10.2782
LOC_Os07g01114	3.59256	5.52666	5.23681	6.4373	2.17911	8.34636	0.515529	5.74307	2.17911	10.6009
LOC_Os07g01090	0.079827	2.19034	0.130869	2.6864	0.183715	10.6874	0.708749	4.21476	0.079827	10.6874
LOC_Os07g01290	0.725857	10.8118	5.26945	7.73001	1.67831	5.53962	0.677379	4.30187	0.725857	10.8118
LOC_Os07g01240	6.66271	10.1895	4.20152	10.3455	3.05698	11.3578	0.446299	6.85203	3.05698	11.3578
LOC_Os07g01600	0.284514	1.06123	1.93194	8.78146	12.3439	5.43296	0.762	3.98297	0.284514	12.3439
LOC_Os07g01310	4.21998	5.77032	2.98534	12.7725	3.08854	10.0758	0.503008	7.06167	2.98534	12.7725
LOC_Os07g01260	0.018738	13.3728	0	5.49105	0.334982	0.017429	0.945	2.13965	0	13.3728
LOC_Os07g01300	0.215882	8.18024	5.58258	13.8726	0.878402	11.0543	0.743034	4.71008	0.215882	13.8726
LOC_Os07g01370	6.6822	0.357392	0.223773	3.34509	3.61594	14.1539	0.735467	4.90081	0.171902	14.1539
LOC_Os07g01720	7.95706	5.68384	14.5358	7.96597	3.36785	5.30284	0.549207	7.43966	3.36785	14.5358
LOC_Os07g01710	6.85187	2.93978	15.2872	1.75283	4.70918	1.54737	0.823259	4.10025	1.54737	15.2872
LOC_Os07g01780	0	7.91474	0	16.9794	0.039959	0	0.941438	2.77046	0	16.9794
LOC_Os07g01140	14.0895	17.5989	18.7079	15.1762	11.8741	19.3348	0.276851	14.5767	11.8741	19.3348
LOC_Os07g01940	8.36326	14.3405	8.72431	11.9611	1.74999	11.9466	0.546977	10.0901	1.74999	19.6383
LOC_Os07g01150	10.5825	15.8934	12.3649	19.7037	5.13877	13.7248	0.48488	11.2113	5.13877	19.7037
LOC_Os07g01890	9.44133	20.0655	5.42142	8.61382	2.8573	10.4882	0.692066	7.7218	2.8573	20.0655
LOC_Os07g01180	20.2218	0.110308	0.291282	0.707913	0.094205	0.743959	0.908633	3.88918	0.094205	20.2218
LOC_Os07g01860	0.176456	6.81742	1.99734	10.628	2.85516	20.3571	0.747609	6.82898	0.176456	20.3571
LOC_Os07g01100	0.106904	18.483	13.1805	19.3674	21.6269	6.21735	0.651598	9.10065	0.106904	21.6269
LOC_Os07g01880	3.66671	7.30616	5.79798	9.36244	3.38522	22.2782	0.741518	7.59404	3.38522	22.2782
LOC_Os07g01320	16.6585	19.886	14.4678	22.7723	4.7775	17.303	0.377739	15.1261	4.7775	22.7723
LOC_Os07g01904	4.78206	3.10767	10.8271	7.84715	0.576879	24.0866	0.768343	7.63613	0.576879	24.0866
LOC_Os07g01930	24.0891	12.6569	13.9365	16.2097	2.49155	16.8592	0.519109	12.9737	2.49155	24.0891
LOC_Os07g01250	29.0484	6.10758	14.5284	11.9216	1.65838	13.7567	0.538114	15.1539	1.65838	29.0484
LOC_Os07g02200	0.02872	24.9342	3.2097	22.4267	11.5318	30.6809	0.694002	17.8102	0.02872	30.6809
LOC_Os07g01910	35.3079	16.5052	17.0873	23.5399	2.13151	20.7544	0.539597	18.3727	2.13151	35.3079
LOC_Os07g01030	2.24683	4.6851	9.02971	20.0852	1.5518	31.7177	0.71952	14.4426	1.5518	40.0708
LOC_Os07g02000	26.9114	28.3961	8.23516	40.8147	5.25459	25.2042	0.561264	20.4522	5.25459	40.8147
LOC_Os07g01660	12.053	3.71021	3.99234	41.422	3.52552	19.5462	0.750445	17.9584	3.52552	41.422
LOC_Os07g01060	10.0775	14.7217	7.43273	16.1248	6.44822	41.5294	0.675182	16.605	6.44822	41.5294
LOC_Os07g01490	1.10153	7.83312	1.80391	7.051	2.03003	41.6023	0.903838	8.17854	1.10153	41.6023
LOC_Os07g01770	1.02628	19.9491	3.94511	44.9732	1.35762	1.57076	0.919379	8.21995	0.217107	44.9732
LOC_Os07g02090	46.3908	8.73942	14.3656	21.696	8.69576	18.7737	0.661064	19.131	8.69576	46.3908
LOC_Os07g01550	28.9173	7.33466	11.8772	13.7182	1.45398	52.2983	0.670924	21.1088	1.45398	52.2983
LOC_Os07g01950	19.3034	29.0202	23.3819	38.3482	6.36859	42.4247	0.594415	25.6468	6.36859	54.3789
LOC_Os07g01990	61.5989	32.0376	27.1305	51.1785	2.72916	40.8685	0.482188	37.692	2.72916	65.9656
LOC_Os07g01560	68.3228	3.03656	19.2565	8.715	0.414241	16.6175	0.808828	19.2016	0.414241	68.3228
LOC_Os07g01020	25.2911	25.8992	72.1416	60.9685	27.3467	29.2652	0.585476	34.5975	25.2911	72.1416
LOC_Os07g02210	58.2682	72.4008	34.9324	81.9019	12.1497	67.3606	0.472139	47.5294	12.1497	81.9019
LOC_Os07g01480	0.547821	5.36083	1.44441	9.90137	3.66385	85.7978	0.951624	13.2224	0.547821	85.7978
LOC_Os07g01920	29.9922	15.6246	89.4729	23.8856	2.56101	21.8618	0.796722	26.1084	2.56101	89.4729
LOC_Os07g01870	110.341	40.1925	45.198	65.0061	11.3228	30.093	0.688259	42.8359	11.3228	110.341
LOC_Os07g01820	0	2.78505	0.017878	131.762	0.342105	3.18633	0.99386	15.3594	0	131.762
LOC_Os07g01760	16.1999	7.24819	13.4634	90.9406	4.02656	345.607	0.822085	144.06	4.02656	535.027
LOC_Os07g01170	#N/A	#N/A	#N/A	#N/A	#N/A	#N/A	#N/A	#N/A	#N/A	#N/A
LOC_Os07g01350	#N/A	#N/A	#N/A	#N/A	#N/A	#N/A	#N/A	#N/A	#N/A	#N/A
LOC_Os07g01830	#N/A	#N/A	#N/A	#N/A	#N/A	#N/A	#N/A	#N/A	#N/A	#N/A
LOC_Os07g02040	#N/A	#N/A	#N/A	#N/A	#N/A	#N/A	#N/A	#N/A	#N/A	#N/A
LOC_Os07g02050	#N/A	#N/A	#N/A	#N/A	#N/A	#N/A	#N/A	#N/A	#N/A	#N/A
